# Supplementary material for: A high-throughput screen for TMPRSS2 expression identifies FDA-approved compounds that can limit SARS-CoV-2 entry
Source: Nat Commun. 2021 Jun 23;12:3907. doi: 10.1038/s41467-021-24156-y (PMC8222394; doi:10.1038/s41467-021-24156-y)
Supplement: Supplementary file 4 — Source Data [file 41467_2021_24156_MOESM4_ESM.zip]

Archive with 3 entries (2 files):
- Source Data/
- Source Data/Source Data.xlsx
- Source Data/Uncropped Blots.pdf
