# Supplementary material for: A high-throughput screen for TMPRSS2 expression identifies FDA-approved compounds that can limit SARS-CoV-2 entry
Source: Nat Commun. 2021 Jun 23;12:3907. doi: 10.1038/s41467-021-24156-y (PMC8222394; doi:10.1038/s41467-021-24156-y)
Supplement: Supplementary file 4 — Source Data [file 41467_2021_24156_MOESM4_ESM.zip › Source Data/Source Data.xlsx]

## Sheet: Fig2
																												10μM-Extracellular	10μM-Lytic
cat	name	Plate Location	Row	Column	Rack Number	Status	Pharmacopoeia	FDA NDA/ANDA	Indication	M.w.	CAS Number	Target	DMSO (mg/mL)Max Solubility	DMSO (mM)Max Solubility	water (mg/mL)Max Solubility	water (mM)Max Solubility	URL	Information	Pathway	Formula	Form	Synonyms	SMILES	ALogP	HBA_Count	HBD_Count	RotatableBond	Luminescence (Normalized)	Luminescence (Normalized)
S1005	Axitinib	A3	A	03	L1300-384-01	FDA,DMF,EMA,NDC,PMDA	Martindale:The Extra Pharmacopoeia	202324	Cancer	386.47	319460-85-0	c-Kit,PDGFR,VEGFR	35	90.5633	<1		http://selleckchem.com/products/Axitinib.html	Axitinib is a multi-target inhibitor of VEGFR1, VEGFR2, VEGFR3, PDGFRβ and c-Kit with IC50 of 0.1 nM, 0.2 nM, 0.1-0.3 nM, 1.6 nM and 1.7 nM in Porcine aorta endothelial cells, respectively.	Protein Tyrosine Kinase	C22H18N4OS	free base	AG 013736	CNC(=O)C1=CC=CC=C1SC2=CC3=C(C=C2)C(=N[NH]3)\C=C\C4=CC=CC=N4	4.492	3	2	5	0.68	0.532
S1267	Vemurafenib (PLX4032, RG7204)	B3	B	03	L1300-384-01	FDA,EMA,NDC,PMDA	N/A	202429	Cancer	489.92	918504-65-1	Raf	97	197.992	<1		http://selleckchem.com/products/PLX-4032.html	Vemurafenib (PLX4032, RG7204) is a novel and potent inhibitor of B-RafV600E with IC50 of 31 nM in cell-free assay. 10-fold selective for B-RafV600E over wild-type B-Raf in enzymatic assays and the cellular selectivity can exceed 100-fold.	MAPK	C23H18ClF2N3O3S	free base	RO5185426	CCC[S](=O)(=O)NC1=CC=C(F)C(=C1F)C(=O)C2=C[NH]C3=NC=C(C=C23)C4=CC=C(Cl)C=C4	4.953	4	2	7	1.561	0.648
S1007	Roxadustat (FG-4592)	C3	C	03	L1300-384-01	CFDA	N/A	N/A	Others	352.34	808118-40-3	HIF	70	198.672	<1		http://selleckchem.com/products/fg-4592.html	Roxadustat (FG-4592) is an HIF-α prolyl hydroxylase inhibitor in a cell-free assay, stabilizes HIF-2 and induces EPO production. Phase 3.	Angiogenesis	C19H16N2O5	free base	ASP1517	CC1=NC(=C(O)C2=C1C=C(OC3=CC=CC=C3)C=C2)C(=O)NCC(O)=O	2.306	4	2	5	1.037	0.617
S1271	Acarbose	D3	D	03	L1300-384-01	FDA,DMF,CFDA,NDC,PMDA,HMA	USP42-NF37;BP2019;KP Ⅹ;EP9.2;IP2010;Martindale:The Extra Pharmacopoeia	077532,078441,078470,090912,091053,091343,202271	Metabolic Disease	645.6	56180-94-0	Others	100	154.895	100	154.895	http://selleckchem.com/products/Acarbose.html	Acarbose is an inhibitor of intestinal alpha-glucosidase, used to treat type 2 diabetes mellitus.	Others	C25H43NO18	free base	BAY g 5421	CC1OC(OC2C(O)C(O)C(OC2CO)OC3C(O)C(O)C(O)OC3CO)C(O)C(O)C1NC4C=C(CO)C(O)C(O)C4O	-6.839	5	13	9	0.514	0.759
S1010	Nintedanib (BIBF 1120)	E3	E	03	L1300-384-01	FDA,DMF,EMA,NDC,PMDA	N/A	205832	Respiratory disease	539.62	656247-17-5	FGFR,PDGFR,VEGFR	6	11.1189	<1		http://selleckchem.com/products/BIBF1120.html	Nintedanib (BIBF 1120) is a potent triple angiokinase inhibitor for VEGFR1/2/3, FGFR1/2/3 and PDGFRα/β with IC50 of 34 nM/13 nM/13 nM, 69 nM/37 nM/108 nM and 59 nM/65 nM in cell-free assays. Phase 3.	Protein Tyrosine Kinase	C31H33N5O4	free base	Intedanib	COC(=O)C1=CC=C\2C(=C1)NC(=O)C2=C(NC3=CC=C(C=C3)N(C)C(=O)CN4CCN(C)CC4)/C5=CC=CC=C5	2.965	4	2	8	0.451	0.415
S1276	Adapalene	F3	F	03	L1300-384-01	FDA,DMF,CFDA,NDC,PMDA,HMA	USP42-NF37;BP2019;EP9.2;Martindale:The Extra Pharmacopoeia	090824,090962,091314,200298,201000,203981,204593,208322,203790,205033,206164,206959,208108,209148,209641	Inflammation	412.52	106685-40-9	Retinoid Receptor	8	19.393	<1		http://selleckchem.com/products/Adapalene.html	Adapalene is a dual RAR and RXR agonist, used in the treatment of acne.	Metabolism	C28H28O3	free base	CD-271	COC1=C(C=C(C=C1)C2=CC3=C(C=C2)C=C(C=C3)C(O)=O)[C]45CC6[CH2][CH](C[CH]([CH2]6)C4)C5	6.279	2	0	4	0.44	0.708
S1011	Afatinib (BIBW2992)	G3	G	03	L1300-384-01	FDA,DMF,EMA,NDC,PMDA	N/A	201292	Cancer	485.94	439081-18-2	EGFR,HER2	97	199.613	<1		http://selleckchem.com/products/BIBW2992.html	Afatinib (BIBW2992) inhibits EGFR/ErbB irreversibly in vitro with IC50 of 0.5, 0.4, 10, 14, 1 nM for EGFRwt, EGFR L858R , EGFR L858R/T790M ErbB2 (HER2) and ErbB4 (HER4), respectively.	Protein Tyrosine Kinase	C24H25ClFN5O3	Free Base	N/A	CN(C)C/C=C/C(=O)NC1=CC2=C(NC3=CC=C(F)C(=C3)Cl)N=CN=C2C=C1OC4CCOC4	3.917	5	2	8	0.291	0.366
S1278	Altretamine	H3	H	03	L1300-384-01	FDA,DMF,CFDA,NDC	USP42-NF37;Martindale:The Extra Pharmacopoeia	019926	Cancer	210.28	645-05-6	DNA alkylator	15	71.3335	<1		http://selleckchem.com/products/Altretamine.html	Altretamine is an anti-neoplastic agent.	DNA Damage	C9H18N6	free base	Hexamethylmelamine, NSC13875, ENT50852	CN(C)C1=NC(=NC(=N1)N(C)C)N(C)C	1.995	3	0	3	0.851	0.902
S1013	Bortezomib (PS-341)	I3	I	03	L1300-384-01	FDA,DMF,EMA,HMA,NDC,PMDA	USP;Martindale:The Extra Pharmacopoeia	204332,204405,205004,205160,205533,208392,208460,208645,209191,210615,210824	Cancer	384.24	179324-69-7	Proteasome	76	197.793	<1		http://selleckchem.com/products/Bortezomib.html	Bortezomib (PS-341) is a potent 20S proteasome inhibitor with Ki of 0.6 nM. It exhibits favorable selectivity towards tumor cells over normal cells.	Proteases	C19H25BN4O4	Free Base	LDP-341, MLM341	CC(C)CC(NC(=O)C(CC1=CC=CC=C1)NC(=O)C2=NC=CN=C2)B(O)O	2.183	4	2	9	1.62	0.773
S1280	Amisulpride	J3	J	03	L1300-384-01	DMF,CFDA,HMA	BP2019;EP9.6;Martindale:The Extra Pharmacopoeia	N/A	Neurological Disease	369.48	71675-85-9	Dopamine Receptor	73	197.575	<1		http://selleckchem.com/products/Amisulpride.html	Amisulpride is an atypical antipsychotic used to treat psychosis in schizophrenia and episodes of mania in bipolar disorder.	Neuronal Signaling	C17H27N3O4S	free base	DAN-2163	CCN1CCCC1CNC(=O)C2=CC(=C(N)C=C2OC)[S](=O)(=O)CC	1.127	4	2	7	1.276	1.031
S1014	Bosutinib (SKI-606)	K3	K	03	L1300-384-01	FDA,DMF,EMA,NDC,PMDA	N/A	203341	Cancer	530.45	380843-75-4	Src	100	188.519	<1		http://selleckchem.com/products/Bosutinib.html	Bosutinib (SKI-606) is a novel, dual Src/Abl inhibitor with IC50 of 1.2 nM and 1 nM in cell-free assays, respectively.	Angiogenesis	C26H29Cl2N5O3	free base	N/A	COC1=C(Cl)C=C(Cl)C(=C1)NC2=C(C=NC3=CC(=C(OC)C=C23)OCCCN4CCN(C)CC4)C#N	4.883	4	1	9	0.548	0.332
S1281	Aniracetam	L3	L	03	L1300-384-01	CFDA	Martindale:The Extra Pharmacopoeia	N/A	Neurological Disease	219.24	72432-10-1	AMPA Receptor-kainate Receptor-NMDA Receptor	44	200.693	<1		http://selleckchem.com/products/Aniracetam.html	Aniracetam is a nootropics and neuroprotective drug.	Neuronal Signaling	C12H13NO3	free base	RO 13-5057	COC1=CC=C(C=C1)C(=O)N2CCCC2=O	1.267	3	0	2	0.724	1.115
S1021	Dasatinib	M3	M	03	L1300-384-01	FDA,DMF,EMA,HMA,CFDA,NDC,PMDA	Martindale:The Extra Pharmacopoeia	202103	Cancer	488.01	302962-49-8	Bcr-Abl,c-Kit,Src	98	200.816	<1		http://selleckchem.com/products/Dasatinib.html	Dasatinib is a novel, potent and multi-targeted inhibitor that targets Abl, Src and c-Kit, with IC50 of <1 nM, 0.8 nM and 79 nM in cell-free assays, respectively.	Angiogenesis	C22H26ClN7O2S	free base	BMS-354825	CC1=NC(=CC(=N1)N2CCN(CCO)CC2)NC3=NC=C(S3)C(=O)NC4=C(Cl)C=CC=C4C	3.439	4	3	7	0.385	0.227
S1282	Artemisinin	N3	N	03	L1300-384-01	CFDA	Ph.Int_6th;IP2010;Martindale:The Extra Pharmacopoeia	N/A	Immunology/Infection	282.33	63968-64-9	Anti-infection	57	201.891	<1		http://selleckchem.com/products/Artemisinin.html	Artemisinin is a sesquiterpene endoperoxide which is a potent antimalarial agent.	Microbiology	C15H22O5	free base	Qinghaosu,Artemisinine	CC1CCC2C(C)C(=O)OC3OC4(C)CCC1C23OO4	1.998	5	0	0	0.758	1.256
S1022	Ridaforolimus (Deforolimus, MK-8669)	O3	O	03	L1300-384-01	DMF	N/A	N/A	cancer	990.21	572924-54-0	mTOR	198	199.958	<1		http://selleckchem.com/products/Deforolimus.html	Ridaforolimus (Deforolimus, MK-8669) is a selective mTOR inhibitor with IC50 of 0.2 nM in HT-1080 cell line while not classified as a prodrug, mTOR inhibition and FKBP12 binding is similar to rapamycin. Phase 3.	PI3K/Akt/mTOR	C53H84NO14P	free base	AP23573	COC1CC(CCC1O[P](C)(C)=O)CC(C)C2CC(=O)C(C)\C=C(C)\C(O)C(OC)C(=O)C(C)CC(C)/C=C/C=C/C=C(C)/C(CC3CCC(C)C(O)(O3)C(=O)C(=O)N4CCCCC4C(=O)O2)OC	6.303	12	1	8	0.881	0.597
S1283	Asenapine maleate	P3	P	03	L1300-384-01	FDA,DMF,EMA,NDC,PMDA	N/A	206107,022117	Neurological Disease	401.84	85650-56-2	5-HT Receptor,Adrenergic Receptor	80	199.084	<1		http://selleckchem.com/products/Asenapine.html	Asenapine maleate is a high-affinity antagonist of serotonin, norepinephrine, dopamine and histamine receptors, used for the treatment of schizophrenia and acute mania associated with?bipolar disorder.	Neuronal Signaling	C21H20ClNO5	Maleate	Org 5222	CN1CC2C(C1)C3=C(OC4=C2C=CC=C4)C=CC(=C3)Cl.OC(=O)\C=C/C(O)=O	0.883	3	0	2	0.197	0.764
S1437	Tizanidine HCl	A4	A	04	L1300-384-01	FDA,DMF,CFDA,NDC,PMDA,HMA	USP42-NF37;BP2019;EP9.2;JP17;IP2010;Martindale:The Extra Pharmacopoeia	076280,076281,076282,076283,076284,076286,076321,076347,076354,076371,076416,076533,078868,091283,091502,207170,207199,208187,208622,209605,210021,210267,211798,212196	Neurological Disease	290.17	64461-82-1	Adrenergic Receptor	10	34.4626	15	51.6938	http://selleckchem.com/products/Tizanidine-hydrochloride.html	Tizanidine HCl is an α2-adrenergic receptor agonist and inhibits neurotransmitter release from CNS noradrenergic neurons.	Neuronal Signaling	C9H9Cl2N5S	Hydrochloride	DS 103-282	Cl.ClC1=C(NC2=NCCN2)C3=NSN=C3C=C1	2.199	3	2	2	0.585	0.791
S1646	Ketorolac	B4	B	04	L1300-384-01	FDA,DMF,EMA,HMA,CFDA,NDC	USP42-NF37;BP2019;KP Ⅹ;EP9.2;IP2010;Martindale:The Extra Pharmacopoeia	074754,074761,074790,074801,074802,074955,074993,075222,075228,075230,075284,075299,075348,075626,075631,075772,075784,076109,076209,076271,076583,076722,077201,077308,077942,077943,078145,078299,078399,078434,078721,078737,090017,091065,201155,203242,203376,203410,204216,205191,209900,210616	Neurological Disease	255.27	74103-06-3	COX	75	293.807	<1		http://selleckchem.com/products/Ketorolac-Tromethamine(Toradol).html	Ketorolac (Ketorolac tromethamine) is a non-selective COX inhibitor of COX-1 and COX-2 with IC50 of 1.23 μM and 3.50 μM, respectively.	Neuronal Signaling	C15H13NO3	free base	N/A	OC(=O)C1CC[N]2C1=CC=C2C(=O)C3=CC=CC=C3	2.832	2	0	3	0.867	0.967
S1438	Topiramate	C4	C	04	L1300-384-01	FDA,DMF,EMA,HMA,CFDA,NDC,PMDA	USP42-NF37;IP2010;Martindale:The Extra Pharmacopoeia	076306,076311,076314,076315,076317,076327,076343,076448,076575,077627,077643,077733,077868,077905,078235,078410,078418,078462,078499,078637,078877,079153,079162,079206,090162,090278,090353,091185,205976,207382,210278	Neurological Disease	339.36	97240-79-4	Carbonic Anhydrase	68	200.377	<1		http://selleckchem.com/products/Topiramate.html	Topiramate is a mutil-targeted inhibitor, including voltage-gated sodium channel and calcium channel, AMPA/kainate receptor and carbonic anhydrase, used to treat epilepsy.	Metabolism	C12H21NO8S	free base	MCN 4853, RWJ 17021	CC1(C)OC2COC3(CO[S](N)(=O)=O)OC(C)(C)OC3C2O1	-1.932	6	1	3	0.583	0.596
S1647	Adenosine	D4	D	04	L1300-384-01	FDA,DMF,CFDA,NDC,PMDA,HMA	USP42-NF37;BP2019;KP Ⅹ;EP9.2;Martindale:The Extra Pharmacopoeia	076404,076500,076501,076564,077133,077283,077425,077897,078076,078618,078640,078676,078686,079147,090010,090212,090220,090450,202313,203883,205331,205568,206778	Cardiovascular Disease	267.24	58-61-7	Adenosine Receptor	12	44.9035	<1		http://selleckchem.com/products/Adenosine(Adenocard).html	Adenosine is a nucleoside composed of a molecule of adenine attached to a ribose sugar molecule (ribofuranose) moiety via a β-N9-glycosidic bond.	GPCR & G Protein	C10H13N5O4	free base	N/A	NC1=NC=NC2=C1N=C[N]2C3OC(CO)C(O)C3O	-1.881	4	4	2	0.809	1.215
S1439	Tranilast	E4	E	04	L1300-384-01	CFDA,PMDA	JP17;Martindale:The Extra Pharmacopoeia	N/A	Respiratory Disease	327.33	53902-12-8	Immunology & Inflammation related	66	201.631	<1		http://selleckchem.com/products/Tranilast.html	Tranilast?is an antiallergic drug by inhibiting lipid mediator and cytokine release from inflammatory cells, used for the treatment of allergic disorders such as asthma, allergic rhinitis and atopic dermatitis.	Immunology & Inflammation	C18H17NO5	free base	SB 252218	COC1=C(OC)C=C(\C=C\C(=O)NC2=CC=CC=C2C(O)=O)C=C1	2.679	4	1	6	0.552	0.577
S1649	Zolmitriptan	F4	F	04	L1300-384-01	FDA,DMF,CFDA,NDC,PMDA,HMA	USP42-NF37 ;EP9.5;Martindale:The Extra Pharmacopoeia	090861,201779,202078,202279,202476,202560,202890,202956,203019,203186,203476,203772,204041,204232,204284,204336,205074,206973,207021,207867	Neurological Disease	287.36	139264-17-8	5-HT Receptor	58	201.837	<1		http://selleckchem.com/products/Zolmitriptan(Zomig).html	Zolmitriptan is a novel and highly selective 5-HT(1B/1D) receptor agonist, used in the treatment of acute migraines.	Neuronal Signaling	C16H21N3O2	free base	N/A	CN(C)CCC1=C[NH]C2=C1C=C(CC3COC(=O)N3)C=C2	2.457	2	2	5	1.042	1.376
S1441	Venlafaxine HCl	G4	G	04	L1300-384-01	FDA,DMF,CFDA,NDC,PMDA,HMA	USP42-NF37;BP2019;EP9.2;Martindale:The Extra Pharmacopoeia	022104,076565,076690,077166,077515,077653,078057,078087,078301,078421,078517,078554,078627,078789,078865,078932,079098,090027,090071,090174,090555,090899,091123,091272,200834,201272,202036,204889,205468,206250	Neurological Disease	313.86	99300-78-4	5-HT Receptor	55.5	176.83	55.5	176.83	http://selleckchem.com/products/Venlafaxine-hydrochloride.html	Venlafaxine HCl is an arylalkanolamine serotonin-norepinephrine reuptake inhibitor (SNRI), used to treat major depressive disorder (MDD), generalised anxiety disorder (GAD), panic disorder and social phobia.	Neuronal Signaling	C17H28ClNO2	Hydrochloride	N/A	Cl.COC1=CC=C(C=C1)C(CN(C)C)C2(O)CCCCC2	3.404	1	0	5	1.319	0.862
S1651	Telbivudine	H4	H	04	L1300-384-01	FDA,DMF,EMA,CFDA	Martindale:The Extra Pharmacopoeia	022011,022154	Infection	242.23	3424-98-4	Reverse Transcriptase	48	198.159	48	198.159	http://selleckchem.com/products/Telbivudine(Sebivo).html	Telbivudine is a potent, and selective HBV reverse transcriptase inhibitor, used to treat HBV infection.	Microbiology	C10H14N2O5	free base	N/A	CC1=CN(C2CC(O)C(CO)O2)C(=O)NC1=O	-1.238	3	3	2	1.05	1.361
S1442	Voriconazole	I4	I	04	L1300-384-01	FDA,DMF,EMA,HMA,CFDA,NDC,PMDA	USP42-NF37;BP2019;EP9.2;JP17;Martindale:The Extra Pharmacopoeia	090547,090862,091658,200265,202361,203503,205034,206181,206398,206654,206747,206762,206799,206837,207049,207371,208562,208983,211661	Infection	349.31	137234-62-9	P450 (e.g. CYP17)	70	200.395	<1		http://selleckchem.com/products/Voriconazole.html	Voriconazole is a new triazole derivative similar to fluconazole and itraconazole that acts by inhibiting fungal cytochrome P-450-dependent, 14-alpha-sterol demethylase-mediated synthesis of ergosterol.	Metabolism	C16H14F3N5O	free base	UK-109496	CC(C1=NC=NC=C1F)C(O)(C[N]2C=NC=N2)C3=CC=C(F)C=C3F	2.071	4	0	5	0.9	0.546
S1652	Monobenzone	J4	J	04	L1300-384-01	FDA,DMF	USP42-NF37;Martindale:The Extra Pharmacopoeia	008173	Others	200.23	103-16-2	Tyrosinase	40	199.77	<1		http://selleckchem.com/products/Monobenzone(Benoquin).html	Monobenzone is a compound used as a topical agent for medical depigmentation. It can specifically block tyrosinase.	Proteases	C13H12O2	free base	N/A	OC1=CC=C(OCC2=CC=CC=C2)C=C1	3.155	1	1	3	1.411	0.855
S1443	Zileuton	K4	K	04	L1300-384-01	FDA,DMF,NDC	USP42-NF37;Martindale:The Extra Pharmacopoeia	204929	Respiratory Disease	236.29	111406-87-2	Lipoxygenase	47	198.908	<1		http://selleckchem.com/products/Zileuton.html	Zileuton is an orally active inhibitor of 5-lipoxygenase, and thus inhibits leukotrienes (LTB4, LTC4, LTD4, and LTE4) formation, used to decrease the symptoms of asthma.	Metabolism	C11H12N2O2S	free base	A-64077	CC(N(O)C(N)=O)C1=CC2=CC=CC=C2S1	2.184	1	1	2	0.485	0.608
S1653	Tretinoin	L4	L	04	L1300-384-01	FDA,DMF,CFDA,NDC,PMDA,HMA	USP42-NF37;EP9.2;BP2017;Martindale:The Extra Pharmacopoeia	074873,075213,075260,075264,075265,075529,075589,076498,077684,090098,201687,202026,202209,202567,207955,208279,211644,211645	Cancer	300.4	302-79-4	Retinoid Receptor	60	199.734	<1		http://selleckchem.com/products/Tretinoin(Aberela).html	Tretinoin, which is a ligand for both the retinoic acid receptor (RAR) and the retinoid X receptor (RXR), can induce granulocytic differentiation and apoptosis in acute promyelocytic leukemia (APL) cells.	Metabolism	C20H28O2	free base	All-trans Retinoic Acid	CC1=C(\C=C\C(C)=C\C=C\C(C)=C\C(O)=O)C(C)(C)CCC1	5.551	1	0	5	0.798	1.162
S1444	Ziprasidone HCl	M4	M	04	L1300-384-01	FDA,DMF,CFDA,NDC,HMA	USP42-NF37;BP2019;EP9.2;Martindale:The Extra Pharmacopoeia	077560,077561,077562,077565,090348,202395,204117,204375,208988	Neurological Disease	449.4	122883-93-6	5-HT Receptor,Dopamine Receptor	90	200.267	<1		http://selleckchem.com/products/Ziprasidone-hydrochloride.html	Ziprasidone HCl is a novel and potent dopamine and serotonin (5-HT) receptor antagonist, used in the treatment of schizophrenia and bipolar disorder.	Neuronal Signaling	C21H22Cl2N4OS	Hydrochloride	CP-88059	Cl.ClC1=CC2=C(CC(=O)N2)C=C1CCN3CCN(CC3)C4=NSC5=C4C=CC=C5	4.641	2	1	4	1.068	0.565
S1654	Phenylbutazone	N4	N	04	L1300-384-01	FDA,DMF,CFDA	USP42-NF37;BP2019;EP9.2;JP17;Martindale:The Extra Pharmacopoeia	084339,086151,087674,087756,087774,088218,088863,088994	Cancer	308.37	50-33-9	Immunology & Inflammation related	62	201.057	<1		http://selleckchem.com/products/Phenylbutazone(Butazolidin).html	Phenylbutazone is used as a non-steroidal anti-inflammatory agent for the treatment of chronic pain, including the symptoms of arthritis.	Immunology & Inflammation	C19H20N2O2	free base	Butazolidine	CCCCC1C(=O)N(N(C1=O)C2=CC=CC=C2)C3=CC=CC=C3	3.954	2	0	5	1.247	0.781
S1445	Zonisamide	O4	O	04	L1300-384-01	FDA,DMF,EMA,HMA,CFDA,NDC,PMDA	USP42-NF37;Martindale:The Extra Pharmacopoeia	077625,077634,077635,077636,077637,077639,077641,077642,077644,077645,077647,077648,077650,077651,077813,077869,077876	Neurological Disease	212.23	68291-97-4	Sodium Channel	42	197.899	<1		http://selleckchem.com/products/Zonisamide.html	Zonisamide is a voltage-dependent sodium channel and T-type calcium channel blocker, used as an antiepileptic drug.	Transmembrane Transporters	C8H8N2O3S	free base	CI-912	N[S](=O)(=O)CC1=NOC2=CC=CC=C12	0.411	4	1	2	0.638	0.586
S1655	Ezetimibe	P4	P	04	L1300-384-01	FDA,DMF,NDC,PMDA,HMA	USP42-NF37;Martindale:The Extra Pharmacopoeia	078560,078724,200831,201790,203931,204331,207311,208332,208803,209234,209838,211550	Cardiovascular Disease	409.4	163222-33-1	LDL	81	197.851	<1		http://selleckchem.com/products/Ezetimibe(Zetia).html	Ezetimibe is a potent, selective, cholesterol absorption inhibitor, used to lower cholesterol.	Metabolism	C24H21F2NO3	free base	SCH-58235	OC(CCC1C(N(C1=O)C2=CC=C(F)C=C2)C3=CC=C(O)C=C3)C4=CC=C(F)C=C4	4.633	1	2	6	0.879	1.006
S1025	Gefitinib (ZD1839)	A5	A	05	L1300-384-01	FDA,DMF,EMA,HMA,CFDA,NDC,PMDA	EP9.3;BP2019;IP2010	206995,021399	Cancer	446.9	184475-35-2	EGFR	89	199.15	<1		http://selleckchem.com/products/Gefitinib.html	Gefitinib (ZD-1839) is an EGFR inhibitor for Tyr1173, Tyr992, Tyr1173 and Tyr992 in the NR6wtEGFR and NR6W cells with IC50 of 37 nM, 37nM, 26 nM and 57 nM, respectively.	Protein Tyrosine Kinase	C22H24ClFN4O3	free base	N/A	COC1=C(OCCCN2CCOCC2)C=C3C(=NC=NC3=C1)NC4=CC=C(F)C(=C4)Cl	4.203	5	1	8	0.469	0.238
S1284	Benazepril HCl	B5	B	05	L1300-384-01	FDA,DMF,CFDA,NDC,PMDA,HMA	USP42-NF37;BP2019;EP9.2;Martindale:The Extra Pharmacopoeia	077179,077183,077215,077375,077890,078381,078466,079047,090149,090364,091431,202239,078466,078652,021714,076118,076211,076267,076333,076344,076402,076430,076476,076820,077128,078212,078848,076342,076348,076612,076631,076688,077483,078794	Cardiovascular Disease	460.95	86541-74-4	RAAS	92	199.588	19	41.2192	http://selleckchem.com/products/Benazepril-hydrochloride.html	Benazepril HCl is a novel angiotensin I converting enzyme inhibitor, used primarily in treatment of hypertension.	Endocrinology & Hormones	C24H29ClN2O5	Hydrochloride	CGS 14824A HCl	Cl.CCOC(=O)C(CCC1=CC=CC=C1)NC2CCC3=C(C=CC=C3)N(CC(O)=O)C2=O	1.003	4	1	10	0.754	0.963
S1026	Imatinib Mesylate (STI571)	C5	C	05	L1300-384-01	FDA,DMF,EMA,HMA,CFDA,NDC,PMDA	EP9.2;BP2019;IP2010;Martindale:The Extra Pharmacopoeia	078340,079179,204285,204644,205990,206547,207495,207586,207818,208302,208429	Cancer	589.71	220127-57-1	Bcr-Abl,c-Kit,PDGFR	118	200.098	118	200.098	http://selleckchem.com/products/Imatinib-Mesylate.html	Imatinib Mesylate (STI571) is an orally bioavailability mesylate salt of Imatinib, which is a multi-target inhibitor of v-Abl, c-Kit and PDGFR with IC50 of 0.6 μM, 0.1 μM and 0.1 μM in cell-free or cell-based assays, respectively.	Protein Tyrosine Kinase	C30H35N7O4S	Mesylate	CGP-57148B, ST-1571 Mesylate	CN1CCN(CC1)CC2=CC=C(C=C2)C(=O)NC3=CC=C(C)C(=C3)NC4=NC=CC(=N4)C5=CC=CN=C5.C[S](O)(=O)=O	3.806	4	2	7	0.312	0.427
S1286	Budesonide	D5	D	05	L1300-384-01	FDA,DMF,EMA,HMA,CFDA,NDC,PMDA	USP42-NF37;BP2019;EP9.2;IP2010;Martindale:The Extra Pharmacopoeia	077519,078202,078404,078949,078949,090379,090410,201966,204548,205457,205710,206134,206200,206623,206724,207367,209041,210897,211929	Endocrinology	430.53	51333-22-3	Glucocorticoid Receptor	86	199.754	<1		http://selleckchem.com/products/Budesonide.html	Budesonide is a glucocorticoid steroid for the treatment of asthma, non-infectious rhinitis.	Endocrinology & Hormones	C25H34O6	free base	N/A	CCCC1OC2CC3C4CCC5=CC(=O)C=CC5(C)C4C(O)CC3(C)C2(O1)C(=O)CO	2.198	4	2	4	0.872	1.209
S1028	Lapatinib (GW-572016) Ditosylate	E5	E	05	L1300-384-01	FDA,DMF,EMA,NDC,PMDA	Martindale:The Extra Pharmacopoeia	022059	Cancer	925.46	388082-77-7	EGFR,HER2	100	108.054	<1		http://selleckchem.com/products/Lapatinib-Ditosylate.html	Lapatinib (GW-572016) Ditosylate is a potent EGFR and ErbB2 inhibitor with IC50 of 10.8 and 9.2 nM in cell-free assays, respectively.	Protein Tyrosine Kinase	C43H42ClFN4O10S3	Ditosylat	N/A	CC1=CC=C(C=C1)[S](O)(=O)=O.CC2=CC=C(C=C2)[S](O)(=O)=O.C[S](=O)(=O)CCNCC3=CC=C(O3)C4=CC=C5N=CN=C(NC6=CC=C(OCC7=CC=CC(=C7)F)C(=C6)Cl)C5=C4	9.339	6	2	13	0.418	0.522
S1287	Bumetanide	F5	F	05	L1300-384-01	FDA,DMF,CFDA,NDC,PMDA	USP42-NF37;BP2019;KP Ⅹ;EP9.2;JP17;IP2010	074160,074225,074332,074441,074613,074700,079196,202900,209724,209916	Cardiovascular Disease	364.42	28395-03-1	Others	73	200.318	<1		http://selleckchem.com/products/Bumetanide.html	Bumetanide (Bumex) is a loop diuretic of the sulfamyl category to treat heart failure.	Others	C17H20N2O5S	free base	N/A	CCCCNC1=C(OC2=CC=CC=C2)C(=CC(=C1)C(O)=O)[S](N)(=O)=O	2.862	4	2	8	0.969	1.042
S1029	Lenalidomide (CC-5013)	G5	G	05	L1300-384-01	FDA,DMF,EMA,HMA,CFDA,NDC,PMDA	Martindale:The Extra Pharmacopoeia	021880	Cardiovascular Disease	259.26	191732-72-6	TNF-alpha	52	200.571	<1		http://selleckchem.com/products/Lenalidomide.html	Lenalidomide (CC-5013) is a TNF-α secretion inhibitor with IC50 of 13 nM in PBMCs.	Apoptosis	C13H13N3O3	free base	N/A	NC1=C2CN(C3CCC(=O)NC3=O)C(=O)C2=CC=C1	-0.515	3	2	1	0.634	0.78
S1289	Carmofur	H5	H	05	L1300-384-01	CFDA	KP Ⅹ;JP17;Martindale:The Extra Pharmacopoeia	N/A	Cancer	257.26	61422-45-5	DNA/RNA Synthesis	52	202.13	<1		http://selleckchem.com/products/Carmofur.html	Carmofur is a highly potent acid ceramidase inhibitor, used in the treatment of breast and colorectal cancer.	DNA Damage	C11H16FN3O3	free base	HCFU	CCCCCCNC(=O)N1C=C(F)C(=O)NC1=O	1.125	3	2	5	0.617	1.066
S1030	Panobinostat (LBH589)	I5	I	05	L1300-384-01	FDA,DMF,EMA,NDC,PMDA	Martindale:The Extra Pharmacopoeia	205353	Epigenetics	349.43	404950-80-7	HDAC	69	197.464	<1		http://selleckchem.com/products/LBH-589.html	Panobinostat (LBH589) is a novel broad-spectrum HDAC inhibitor with IC50 of 5 nM in a cell-free assay. Phase 3.	Epigenetics	C21H23N3O2	Free Base	NVP-LBH589	CC1=C(CCNCC2=CC=C(\C=C\C(=O)NO)C=C2)C3=C([NH]1)C=CC=C3	3.194	1	3	7	1.446	1.417
S1291	Cetirizine DiHCl	J5	J	05	L1300-384-01	FDA,DMF,CFDA,NDC,PMDA,HMA	USP42-NF37;BP2019;KP Ⅹ;EP9.2;JP17;IP2010;Martindale:The Extra Pharmacopoeia	076601,077279,077472,078398,078412,078488,078496,078617,078757,078870,078876,090191,090751,090766	Inflammation	461.81	83881-52-1	Histamine Receptor	92	199.216	92	199.216	http://selleckchem.com/products/Cetirizine-Dihydrochloride.html	Cetirizine DiHCl is an antihistamine.	Neuronal Signaling	C21H27Cl3N2O3	Dihydrochloride	UCB P071	Cl.Cl.OC(=O)COCCN1CCN(CC1)C(C2=CC=CC=C2)C3=CC=C(Cl)C=C3	1.217	2	0	8	1.271	0.818
S1033	Nilotinib (AMN-107)	K5	K	05	L1300-384-01	FDA,DMF,EMA,NDC,PMDA	EP9.8;Martindale:The Extra Pharmacopoeia	022068	Cancer	529.52	641571-10-0	Bcr-Abl	27	50.9896	<1		http://selleckchem.com/products/Nilotinib.html	Nilotinib (AMN-107) is a selective Bcr-Abl inhibitor with IC50 less than 30 nM in Murine myeloid progenitor cells.	Angiogenesis	C28H22F3N7O	free base	N/A	CC1=C[N](C=N1)C2=CC(=CC(=C2)C(F)(F)F)NC(=O)C3=CC=C(C)C(=C3)NC4=NC=CC(=N4)C5=CN=CC=C5	5.084	5	2	7	0.623	0.509
S1293	Cilnidipine	L5	L	05	L1300-384-01	DMF,CFDA,PMDA	JP17;Martindale:The Extra Pharmacopoeia	N/A	Cardiovascular Disease	492.52	132203-70-4	Calcium Channel	99	201.007	<1		http://selleckchem.com/products/Cilnidipine.html	Cilnidipine is a unique L-type and N-type calcium channel blocker, used for high blood pressure treatment.	Transmembrane Transporters	C27H28N2O7	free base	FRC-8653	COCCOC(=O)C1=C(C)NC(=C(C1C2=CC(=CC=C2)[N+]([O-])=O)C(=O)OC\C=C\C3=CC=CC=C3)C	3.686	5	1	12	0.204	0.312
S1035	Pazopanib HCl (GW786034 HCl)	M5	M	05	L1300-384-01	FDA,DMF,EMA,NDC,PMDA	N/A	022465	Cancer	473.98	635702-64-6	c-Kit,PDGFR,VEGFR	17	35.8665	<1		http://selleckchem.com/products/Pazopanib-Hydrochloride.html	Pazopanib HCl (GW786034 HCl) is a novel multi-target inhibitor of VEGFR1, VEGFR2, VEGFR3, PDGFR, FGFR, c-Kit and c-Fms with IC50 of 10 nM, 30 nM, 47 nM, 84 nM, 74 nM, 140 nM and 146 nM in cell-free assays, respectively.	Protein Tyrosine Kinase	C21H24ClN7O2S	Hydrochloride	N/A	Cl.C[N]1N=C2C=C(C=CC2=C1C)N(C)C3=NC(=NC=C3)NC4=CC=C(C)C(=C4)[S](N)(=O)=O	4.123	5	2	5	0.773	0.379
S1294	Cilostazol	N5	N	05	L1300-384-01	FDA,DMF,CFDA,NDC,PMDA,HMA	USP42-NF37;KP Ⅹ;JP17;Martindale:The Extra Pharmacopoeia	077019,077020,077021,077022,077024,077027,077028,077030,077150,077208,077310,077323,077708,077722,077831,077898	Cardiovascular Disease	369.46	73963-72-1	PDE	74	200.292	<1		http://selleckchem.com/products/Cilostazol.html	Cilostazol is a potent cyclic nucleotide phosphodiesterase type 3 (PDE3) inhibitor with IC50 of 0.2 μM and inhibitor of adenosine uptake.	Metabolism	C20H27N5O2	free base	OPC-13013	O=C1CCC2=C(N1)C=CC(=C2)OCCCCC3=NN=N[N]3C4CCCCC4	3.23	5	1	7	1.08	1.181
S1039	Rapamycin (Sirolimus)	O5	O	05	L1300-384-01	DMF	N/A	N/A	Immunology	914.18	53123-88-9	Autophagy,mTOR	20	21.8775	<1		http://selleckchem.com/products/Rapamycin.html	Rapamycin (Sirolimus) is a specific mTOR inhibitor with IC50 of ~0.1 nM HEK293 cells.	PI3K/Akt/mTOR	C51H79NO13	free base	AY 22989，NSC-2260804	COC1CC(CCC1O)CC(C)C2CC(=O)C(C)\C=C(/C)C(O)C(OC)C(=O)C(C)CC(C)/C=C/C=C/C=C(C)/C(CC3CCC(C)C(O)(O3)C(=O)C(=O)N4CCCCC4C(=O)O2)OC	6.295	10	2	6	0.948	0.858
S1299	Floxuridine	P5	P	05	L1300-384-01	FDA,DMF,CFDA,NDC	USP42-NF37;Martindale:The Extra Pharmacopoeia	071055,075387,075837,203008	Cancer	246.19	50-91-9	DNA/RNA Synthesis	49	199.033	49	199.033	http://selleckchem.com/products/Floxuridine.html	Floxuridine is an antineoplastic antimetabolite, used in the treatment of colon carcinoma and colorectal cancer that has metastasized to the liver.	DNA Damage	C9H11FN2O5	free base	Deoxyfluorouridine, FDUR, NSC 27640	OCC1OC(CC1O)N2C=C(F)C(=O)NC2=O	-1.775	3	3	2	1.009	1.185
S1453	Tipifarnib	A6	A	06	L1300-384-01	DMF	Martindale:The Extra Pharmacopoeia	N/A	Metabolic Disease	489.4	192185-72-1	Transferase	14	28.6065	<1		http://selleckchem.com/products/Tipifarnib(R115777).html	Tipifarnib (R115777) is a potent and specific farnesyltransferase (FTase) inhibitor with IC50 of 0.6 nM, its anti-proliferative effects are most prominent in H-ras or N-ras mutant cells. Phase 3.	Metabolism	C27H22Cl2N4O	free base	R115777	C[N]1C=NC=C1C(N)(C2=CC=C(Cl)C=C2)C3=CC4=C(C=C3)N(C)C(=O)C=C4C5=CC(=CC=C5)Cl	4.808	2	1	4	0.827	0.493
S1657	Enalaprilat Dihydrate	B6	B	06	L1300-384-01	FDA,DMF,CFDA,NDC,HMA	USP42-NF37;BP2019;EP9.2;Martindale:The Extra Pharmacopoeia	075456,075458,075571,075578,075634,078687	Cardiovascular Disease	348.4	84680-54-6	RAAS	70	200.918	<1		http://selleckchem.com/products/Enalaprilat.html	Enalaprilat is an angiotensin-converting enzyme (ACE) inhibitor with IC50 of 1.94 nM.	Endocrinology & Hormones	C18H28N2O7	Dihydrate	MK-422 Dihydrate	O.O.CC(NC(CCC1=CC=CC=C1)C(O)=O)C(=O)N2CCCC2C(O)=O	-1.53	3	1	8	1.109	1.02
S1457	Atazanavir Sulfate	C6	C	06	L1300-384-01	FDA,DMF,EMA,HMA,NDC	EP9.7;Ph.Int_6th;IP2010;Martindale:The Extra Pharmacopoeia	078785,091611,091673,200196,200626,204806,208177	Infection	802.93	229975-97-7	HIV Protease	104	129.526	<1		http://selleckchem.com/products/Atazanavir.html	Atazanavir Sulfate is a HIV protease inhibitor with Ki of 2.66 nM in a cell-free assay.	Proteases	C38H54N6O11S	Sulfate	BMS-232632	COC(=O)NC(C(=O)NC(CC1=CC=CC=C1)C(O)CN(CC2=CC=C(C=C2)C3=NC=CC=C3)NC(=O)C(NC(=O)OC)C(C)(C)C)C(C)(C)C.O[S](O)(=O)=O	4.083	7	5	18	1.419	0.632
S1658	Dofetilide	D6	D	06	L1300-384-01	FDA,DMF,EMA,NDC	USP42-NF37;Martindale:The Extra Pharmacopoeia	207058,207746,208519,208625,210466	Cardiovascular Disease	441.56	115256-11-6	Potassium Channel	88	199.293	<1		http://selleckchem.com/products/Dofetilide(Tikosyn).html	Dofetilide is a selective potassium channel ((hERG)) blocker, used as a Class III antiarrhythmic drug.	Transmembrane Transporters	C19H27N3O5S2	free base	UK-68798	CN(CCOC1=CC=C(N[S](C)(=O)=O)C=C1)CCC2=CC=C(N[S](C)(=O)=O)C=C2	1.679	5	2	11	0.558	0.751
S1458	VX-745	E6	E	06	L1300-384-01	DMF	N/A	N/A	Neurological Disease	436.26	209410-46-8	p38 MAPK	15	34.3832	<1		http://selleckchem.com/products/VX-745.html	VX-745 is a potent and selective inhibitor of p38α with IC50 of 10 nM, 22-fold greater selectivity versus p38β and no inhibition to p38γ.	MAPK	C19H9Cl2F2N3OS	free base	N/A	FC1=CC(=C(SC2=NN3C=NC(=O)C(=C3C=C2)C4=C(Cl)C=CC=C4Cl)C=C1)F	5.342	3	0	3	1.494	0.62
S1662	Isradipine	F6	F	06	L1300-384-01	FDA,DMF,NDC	USP42-NF37;BP2019;KP Ⅹ;EP9.2;Martindale:The Extra Pharmacopoeia	077169,077317,201067	Neurological Disease	371.39	75695-93-1	Calcium Channel	74	199.251	<1		http://selleckchem.com/products/Isradipine(Dynacirc).html	Isradipine is a potent and selective L-type voltage-gated calcium channel blocker, used to treat high blood pressure.	Transmembrane Transporters	C19H21N3O5	free base	PN 200-110	COC(=O)C1=C(C)NC(=C(C1C2=CC=CC3=NON=C23)C(=O)OC(C)C)C	2.168	7	1	6	0.327	0.734
S1465	Moxifloxacin HCl	G6	G	06	L1300-384-01	FDA,DMF,CFDA,NDC,PMDA,HMA	USP42-NF37;EP9.8;BP2019;Martindale:The Extra Pharmacopoeia	076938,077437,078073,090080,200160,202525,202632,202867,202916,204079,204635,205348,205572,206242,206295,207285,208682,209469	Infection	437.89	186826-86-8	Topoisomerase	87	198.68	60	137.021	http://selleckchem.com/products/Moxifloxacin.html	Moxifloxacin is a fourth-generation synthetic fluoroquinolone antibacterial agent.	DNA Damage	C21H25ClFN3O4	Hydrochloride	BAY12-8039 HCl	Cl.COC1=C2N(C=C(C(O)=O)C(=O)C2=CC(=C1N3CC4CCCNC4C3)F)C5CC5	-0.32	3	1	4	0.741	0.614
S1665	Estrone	H6	H	06	L1300-384-01	FDA,DMF,NDC	USP42-NF37;Martindale:The Extra Pharmacopoeia	083397,085239	Endocrinology	270.37	53-16-7	Estrogen/progestogen Receptor	54	199.726	<1		http://selleckchem.com/products/Estrone.html	Estrone is an estrogenic hormone.	Endocrinology & Hormones	C18H22O2	free base	N/A	CC12CCC3C(CCC4=CC(=CC=C34)O)C1CCC2=O	3.938	1	1	0	0.658	1.132
S1466	Calcitriol	I6	I	06	L1300-384-01	FDA,DMF,CFDA,NDC,PMDA,HMA	USP42-NF37;BP2019;KP Ⅹ;EP9.2;IP2010;Martindale:The Extra Pharmacopoeia	075746,075765,075766,075816,075823,075836,076206,076242,076917,077102,078066,091174,091356,203289,204556,209798,211030	Metabolic Disease	416.64	32222-06-3	Vitamin	83	199.213	<1		http://selleckchem.com/products/Calcitriol-(Rocaltrol).html	Calcitriol is a nonselective vitamin D receptor activator/agonist(VDRA), exhibiting a 10-fold higher vitamin D receptor (VDR) binding affinity(IC50=0.4 nM) than the selective VDRA paricalcitol.	Metabolism	C27H44O3	Free Base	RO215535, Topitriol	CC(CCCC(C)(C)O)C1CCC2\C(CCCC12C)=C\C=C/3CC(O)CC(O)C3=C	5.179	0	2	6	0.705	0.467
S1666	Flucytosine	J6	J	06	L1300-384-01	FDA,DMF,CFDA,NDC,PMDA	USP42-NF37;BP2019;KP Ⅹ;Ph.Int_6th;EP9.2;JP17;IP2010;Martindale:The Extra Pharmacopoeia	201566,204652,206550,207536	Infection	129.09	2022-85-7	Anti-infection	8	61.9723	5	38.7327	http://selleckchem.com/products/Flucytosine(Ancobon).html	Flucytosine (5-Fluorocytosine, 5-FC) is an antifungal drug with IC50 of 0.93 μM in C. albicans.	Microbiology	C4H4FN3O	free base	N/A	NC1=NC(=O)NC=C1F	-1.048	2	2	0	0.949	1.095
S1467	Doxercalciferol	K6	K	06	L1300-384-01	FDA,DMF,NDC	USP42-NF37;Martindale:The Extra Pharmacopoeia	090040,091101,091333,091433,200926,201518,203929,208614,208974,208975,210801	Endocrinology	412.65	54573-75-0	Vitamin	83	201.139	<1		http://selleckchem.com/products/Doxercalciferol(Hectorol).html	Doxercalciferol is a synthetic vitamin D2 analog, suppressing parathyroid synthesis and secretion, used to treat secondary hyperparathyroidism and metabolic bone disease.	Metabolism	C28H44O2	free base	1α-hydroxyvitamin D2	CC(C)C(C)/C=C/C(C)C1CCC2C(/CCCC12C)=C/C=C/3CC(O)CC(O)C3=C	6.337	0	2	5	0.77	0.622
S1667	Trichlormethiazide	L6	L	06	L1300-384-01	FDA,DMF,PMDA	USP42-NF37;KP Ⅹ;JP17;Martindale:The Extra Pharmacopoeia	083462,083847,083855,083967,085568,085962,086171,086458,087005,087007	Cardiovascular Disease	380.66	133-67-5	Others	54	141.859	<1		http://selleckchem.com/products/Trichlormethiazide(Achletin).html	Trichlormethiazide is a diuretic with properties similar to those of hydrochlorothiazide.	Others	C8H8Cl3N3O4S2	free base	N/A	N[S](=O)(=O)C1=C(Cl)C=C2NC(N[S](=O)(=O)C2=C1)C(Cl)Cl	1.046	4	3	2	1.175	0.685
S1468	Alfacalcidol	M6	M	06	L1300-384-01	CFDA,PMDA,HMA	BP2019;EP9.2;KP Ⅹ;Martindale:The Extra Pharmacopoeia	N/A	Endocrinology	400.64	41294-56-8	Vitamin	80	199.681	<1		http://selleckchem.com/products/Alfacalcidol.html	Alfacalcidol is a non-selective VDR activator medication.	Metabolism	C27H44O2	free base	N/A	CC(C)CCCC(C)C1CCC2/C(CCCC12C)=C\C=C3/CC(O)CC(O)C3=C	6.53	0	2	6	0.741	0.49
S1669	Loteprednol etabonate	N6	N	06	L1300-384-01	FDA,DMF,NDC	Martindale:The Extra Pharmacopoeia	207609	Inflammation	466.95	82034-46-6	Glucocorticoid Receptor	93	199.165	<1		http://selleckchem.com/products/Loteprednol-etabonate.html	Loteprednol etabonate is a potent glucocorticoid receptor agonist, used in treatment of inflammation of the eye due to allergies.	Endocrinology & Hormones	C24H31ClO7	free base	N/A	CCOC(=O)OC1(CCC2C3CCC4=CC(=O)C=CC4(C)C3C(O)CC12C)C(=O)OCCl	3.865	6	1	7	1.99	1.343
S1472	Safinamide Mesylate	O6	O	06	L1300-384-01	FDA,DMF,EMA,NDC	N/A	207145	Neurological Disease	398.45	202825-46-5	MAO	80	200.778	80	200.778	http://selleckchem.com/products/Safinamide-mesilate.html	Safinamide Mesylate is mesylate salt of Safinamide, selectively and reversibly inhibits MAO-B with IC50 of 98 nM, exhibits 5918-fold selectivity against MAO-A. Phase 3.	Metabolism	C18H23FN2O5S	Mesylate	PNU-151774E,FCE28073	CC(NCC1=CC=C(OCC2=CC(=CC=C2)F)C=C1)C(N)=O.C[S](O)(=O)=O	2.064	2	2	7	0.738	0.551
S1671	（6-）ε-?Aminocaproic acid	P6	P	06	L1300-384-01	DMF	N/A	N/A	Cardiovascular Disease	131.17	60-32-2	Others	6	45.7422	26	198.216	http://selleckchem.com/products/Aminocaproic-acid(Amicar).html	（6-）ε-?Aminocaproic acid is a derivative and analogue of the amino acid lysine.	Others	C6H13NO2	free base	N/A	NCCCCCC(O)=O	-2.164	1	1	5	1.935	1.078
S1040	Sorafenib Tosylate	A7	A	07	L1300-384-01	FDA,DMF,EMA,HMA,NDC,PMDA	Martindale:The Extra Pharmacopoeia	021923	Cancer	637.03	475207-59-1	PDGFR,Raf,VEGFR	127	199.363	0.01	0.0156978	http://selleckchem.com/products/Sorafenib-Tosylate.html	Sorafenib Tosylate is a multikinase inhibitor of Raf-1, B-Raf and VEGFR-2 with IC50 of 6 nM, 22 nM and 90 nM in cell-free assays, respectively.	MAPK	C28H24ClF3N4O6S	Tosylate	Bay 43-9006	CNC(=O)C1=CC(=CC=N1)OC2=CC=C(NC(=O)NC3=CC=C(Cl)C(=C3)C(F)(F)F)C=C2.CC4=CC=C(C=C4)[S](O)(=O)=O	5.824	4	3	7	0.391	0.326
S1300	Tegafur (FT-207, NSC 148958)	B7	B	07	L1300-384-01	DMF,EMA,HMA,CFDA,PMDA	KP Ⅹ;JP17;Martindale:The Extra Pharmacopoeia	N/A	Cancer	200.17	17902-23-7	DNA/RNA Synthesis	40	199.83	8	39.966	http://selleckchem.com/products/Ftorafur.html	Tegafur (FT-207, NSC 148958) is a substance being used in the treatment of some types of cancer.	DNA Damage	C8H9FN2O3	free base	Fluorafur	FC1=CN(C2CCCO2)C(=O)NC1=O	-0.625	3	1	1	0.625	0.694
S1042	Sunitinib Malate	C7	C	07	L1300-384-01	FDA,DMF,EMA,HMA,NDC,PMDA	Martindale:The Extra Pharmacopoeia	201275	Cancer	532.56	341031-54-7	c-Kit,PDGFR,VEGFR	15	28.1658	<1		http://selleckchem.com/products/Sunitinib-Malate-(Sutent).html	Sunitinib Malate is a multi-targeted RTK inhibitor targeting VEGFR2 (Flk-1) and PDGFRβ with IC50 of 80 nM and 2 nM in cell-free assays, and also inhibits c-Kit.	Protein Tyrosine Kinase	C26H33FN4O7	Malate	N/A	CCN(CC)CCNC(=O)C1=C(C)[NH]C(=C1C)/C=C/2C(=O)NC3=CC=C(F)C=C23.OC(CC(O)=O)C(O)=O	-1.049	4	4	10	0.82	0.296
S1302	Ifosfamide	D7	D	07	L1300-384-01	FDA,DMF,CFDA,NDC,PMDA	USP42-NF37;BP2019;EP9.2;Martindale:The Extra Pharmacopoeia	076078,076619,076657,090181,201689	Cancer	261.09	3778-73-2	DNA/RNA Synthesis	52	199.165	52	199.165	http://selleckchem.com/products/Ifosfamide.html	Ifosfamide is a nitrogen mustard alkylating agent used in the treatment of cancer.	DNA Damage	C7H15Cl2N2O2P	free base	NSC109724, Isophosphamide	ClCCN[P]1(=O)OCCCN1CCCl	0.144	2	1	5	1.218	1.133
S1044	Temsirolimus (CCI-779, NSC 683864)	E7	E	07	L1300-384-01	FDA,DMF,EMA,NDC,PMDA	Martindale:The Extra Pharmacopoeia	203153,207383	Cancer	1030.29	162635-04-3	mTOR	67	65.0302	<1		http://selleckchem.com/products/Temsirolimus.html	Temsirolimus (CCI-779, NSC 683864) is a specific mTOR inhibitor with IC50 of 1.76 μM in a cell-free assay.	PI3K/Akt/mTOR	C56H87NO16	free base	N/A	COC1CC(CCC1OC(=O)C(C)(CO)CO)CC(C)C2CC(=O)C(C)\C=C(C)\C(O)C(OC)C(=O)C(C)CC(C)/C=C/C=C/C=C(C)/C(CC3CCC(C)C(O)(O3)C(=O)C(=O)N4CCCCC4C(=O)O2)OC	6.039	12	3	11	0.689	0.556
S1304	Megestrol Acetate	F7	F	07	L1300-384-01	FDA,DMF,CFDA,NDC	USP42-NF37;BP2019;KP Ⅹ;IP2010;Martindale:The Extra Pharmacopoeia	070646,070647,072422,072423,074458,074621,074745,075671,075681,075997,076721,077404,203139,203960,204688	Cancer/Endocrinology	384.51	595-33-5	Androgen Receptor,Estrogen/progestogen Receptor	33	85.8235	<1		http://selleckchem.com/products/Megestrol-Acetate.html	Megestrol acetate is a synthetic progestogen, used to treat breast cancer and loss of appetite.	Endocrinology & Hormones	C24H32O4	free base	BDH1298, SC10363	CC(=O)OC1(CCC2C3C=C(C)C4=CC(=O)CCC4(C)C3CCC12C)C(C)=O	3.505	4	0	3	1.285	1.394
S1047	Vorinostat (SAHA, MK0683)	G7	G	07	L1300-384-01	FDA,DMF,NDC,PMDA	Martindale:The Extra Pharmacopoeia	021991	Cancer	264.3	149647-78-9	Autophagy,HDAC	52	196.746	<1		http://selleckchem.com/products/Vorinostat-saha.html	Vorinostat (suberoylanilide hydroxamic acid, SAHA) is an HDAC inhibitor with IC50 of ~10 nM in a cell-free assay.	Epigenetics	C14H20N2O3	free base	SAHA, MK0683, suberoylanilide hydroxamic acid	ONC(=O)CCCCCCC(=O)NC1=CC=CC=C1	2.005	2	2	8	0.869	1.619
S1305	Mercaptopurine (6-MP)	H7	H	07	L1300-384-01	FDA,DMF,EMA,HMA,CFDA,NDC,PMDA	USP42-NF37;BP2019;KP Ⅹ;JP17;IP2010;Martindale:The Extra Pharmacopoeia	040461,040528,040594	Cancer	152.18	50-44-2	DNA/RNA Synthesis	30	197.135	<1		http://selleckchem.com/products/Mercaptopurine.html	Mercaptopurine is a widely used antileukemic agent and immunosuppressive drug that inhibits de novo purine synthesis through incorporation of thiopurine methyltransferase metabolites into DNA and RNA.	DNA Damage	C5H4N4S	free base	N/A	S=C1N=CNC2=C1[NH]C=N2	0.367	2	2	0	0.966	1.187
S1053	Entinostat (MS-275)	I7	I	07	L1300-384-01	DMF	N/A	N/A	Cancer	376.41	209783-80-2	HDAC	75	199.251	<1		http://selleckchem.com/products/MS-275.html	Entinostat (MS-275) strongly inhibits HDAC1 and HDAC3 with IC50 of 0.51 μM and 1.7 μM in cell-free assays, compared with HDACs 4, 6, 8, and 10. Phase 3.	Epigenetics	C21H20N4O3	free base	SNDX-275	NC1=CC=CC=C1NC(=O)C2=CC=C(CNC(=O)OCC3=CN=CC=C3)C=C2	2.071	4	3	7	1.686	0.979
S1312	Streptozotocin (STZ)	J7	J	07	L1300-384-01	DMF	N/A	N/A	Cancer	265.22	18883-66-4	DNA alkylator	53	199.834	53	199.834	http://selleckchem.com/products/Streptozotocin.html	Streptozotocin is a glucosamine-nitrosourea derivative, which is a methylating, carcinogenic, antibiotic and diabetes inducing agent.	DNA Damage	C8H15N3O7	free base	NSC-85998	CN(N=O)C(=O)NC1C(O)OC(CO)C(O)C1O	-2.285	3	4	3	0.669	1.043
S1055	Enzastaurin (LY317615)	K7	K	07	L1300-384-01	N/A	Martindale:The Extra Pharmacopoeia	N/A	Cancer	515.61	170364-57-5	PKC	30	58.1835	<1		http://selleckchem.com/products/Enzastaurin.html	Enzastaurin (LY317615) is a potent PKCβ selective inhibitor with IC50 of 6 nM in cell-free assays, 6- to 20-fold selectivity against PKCα, PKCγ and PKCε. Phase 3.	TGF-beta/Smad	C32H29N5O2	free base	N/A	C[N]1C=C(C2=CC=CC=C12)C3=C(C(=O)NC3=O)C4=C[N](C5CCN(CC5)CC6=NC=CC=C6)C7=CC=CC=C47	4.32	3	1	5	1.053	0.445
S1319	Costunolide	L7	L	07	L1300-384-01	N/A	BP2019;EP9.2	N/A	Others	232.32	553-21-9	Telomerase	47	202.307	<1		http://selleckchem.com/products/Costunolide.html	Costunolide, a natural sesquiterpene compound with multiple biological activities inhibits FPTase with IC50 of 20 μM, also inhibits telomerase with IC50 of 65-90 μM.	DNA Damage	C15H20O2	free base	NSC 106404	CC/1=C\CC\C(=C\C2OC(=O)C(=C)C2CC1)C	4.022	2	0	0	0.392	0.509
S1060	Olaparib (AZD2281, Ku-0059436)	M7	M	07	L1300-384-01	FDA,DMF,EMA,NDC,PMDA	Martindale:The Extra Pharmacopoeia	206162,208558	Cancer	434.46	763113-22-0	PARP	86	197.947			http://selleckchem.com/products/AZD2281(Olaparib).html	Olaparib (AZD2281, KU0059436) is a selective inhibitor of PARP1/2 with IC50 of 5 nM/1 nM in cell-free assays, 300-times less effective against tankyrase-1.	DNA Damage	C24H23FN4O3	free base	N/A	FC1=C(C=C(CC2=NNC(=O)C3=C2C=CC=C3)C=C1)C(=O)N4CCN(CC4)C(=O)C5CC5	2.127	4	1	4	0.758	0.564
S1322	Dexamethasone (DHAP)	N7	N	07	L1300-384-01	FDA,DMF,EMA,HMA,CFDA,NDC,PMDA	USP39-NF34;BP2015;JP16;IP2010	040700,080399,080968,083420,083806,084013,084081,084084,084086,084327,084457,084610,084611,084612,084613,084614,084754,084763,084764,084765,084766,085376,085455,085456,085458,085818,085840,087533,087534,087916,088149,088237,088248,088254,088306,088316,088448,088469,088481,088997,089170,090891,091188,201270	Inflammation	392.46	50-02-2	Autophagy,IL Receptor	79	201.294	<1		http://selleckchem.com/products/Dexamethasone.html	Dexamethasone (DHAP) is a potent synthetic member of the glucocorticoid class of steroid drugs, and an interleukin receptor modulator that has anti-inflammatory and immunosuppressant effects.	Others	C22H29FO5	free base	N/A	CC1CC2C3CCC4=CC(=O)C=CC4(C)C3(F)C(O)CC2(C)C1(O)C(=O)CO	1.708	2	2	2	0.975	1.263
S1064	Masitinib (AB1010)	O7	O	07	L1300-384-01	DMF,EMA	N/A	N/A	Cancer/Immunology	498.64	790299-79-5	c-Kit,PDGFR	100	200.545	<1		http://selleckchem.com/products/Masitinib-(AB1010).html	Masitinib is a novel inhibitor for Kit and PDGFRα/β with IC50 of 200 nM and 540 nM/800 nM, weak inhibition to ABL and c-Fms. Phase 3.	Protein Tyrosine Kinase	C28H30N6OS	free base	N/A	CN1CCN(CC1)CC2=CC=C(C=C2)C(=O)NC3=CC(=C(C)C=C3)NC4=NC(=CS4)C5=CC=CN=C5	4.475	3	2	7	0.82	0.439
S1324	Doxazosin Mesylate	P7	P	07	L1300-384-01	FDA,DMF,CFDA,NDC,PMDA,HMA	USP42-NF37;EP9.8;BP2019;KP Ⅹ;JP17;Martindale:The Extra Pharmacopoeia	075353,075426,075432,075453,075466,075509,075536,075574,075580,075609,075646,075750,076161,202824,205210,208719,209013	Cardiovascular Disease	547.58	77883-43-3	Adrenergic Receptor	15	27.3933	<1		http://selleckchem.com/products/Doxazosin-mesylate.html	Doxazosin, a quinazoline-derivative, selectively antagonizes postsynaptic α1-adrenergic receptors, used in the treatment of high blood pressure and urinary retention associated with benign prostatic hyperplasia.	Neuronal Signaling	C24H29N5O8S	Mesylate	N/A	COC1=C(OC)C=C2C(=NC(=NC2=C1)N3CCN(CC3)C(=O)C4COC5=C(O4)C=CC=C5)N.C[S](O)(=O)=O	2.071	7	1	4	1.08	0.999
S1482	Daclatasvir (BMS-790052)	A8	A	08	L1300-384-01	FDA,DMF,EMA,NDC,PMDA	N/A	206843	Cancer	738.88	1009119-64-5	HCV Protease	148	200.303	<1		http://selleckchem.com/products/BMS-790052.html	Daclatasvir (BMS-790052) is a highly selective inhibitor of HCV NS5A with EC50 of 9-50 pM, for a broad range of HCV replicon genotypes and the JFH-1 genotype 2a infectious virus in cell culture. Phase 3.	Proteases	C40H50N8O6	free base	EBP883	COC(=O)NC(C(C)C)C(=O)N1CCCC1C2=NC=C([NH]2)C3=CC=C(C=C3)C4=CC=C(C=C4)C5=CN=C([NH]5)C6CCCN6C(=O)C(NC(=O)OC)C(C)C	5.048	8	4	13	0.881	0.496
S1672	Aminoglutethimide	B8	B	08	L1300-384-01	FDA,CFDA	USP42-NF37;BP2019;EP9.2;Martindale:The Extra Pharmacopoeia	018202	Endocrinology	232.28	125-84-8	Aromatase	20	86.103	<1		http://selleckchem.com/products/Aminoglutethimide(Cytadren).html	Aminoglutethimide is an aromatase inhibitor with IC50 of 10 μM.	Endocrinology & Hormones	C13H16N2O2	free base	BA-16038, NSC-330915	CCC1(CCC(=O)NC1=O)C2=CC=C(N)C=C2	1.285	2	2	2	1.814	1.035
S1483	Iloperidone	C8	C	08	L1300-384-01	FDA,DMF,EMA,NDC	USP	207231,207409	Neurological Disease	426.48	133454-47-4	5-HT Receptor	27	63.3089	<1		http://selleckchem.com/products/Iloperidone(Fanapt).html	Iloperidone is a dopamine (D2)/serotonin (5-HT2) receptor antagonist, used for the treatment of schizophrenia.	Neuronal Signaling	C24H27FN2O4	free base	HP873	COC1=C(OCCCN2CCC(CC2)C3=NOC4=C3C=CC(=C4)F)C=CC(=C1)C(C)=O	4.016	5	0	8	1.251	0.839
S1673	Aminophylline	D8	D	08	L1300-384-01	FDA,DMF,CFDA,NDC,PMDA	USP42-NF37;BP2019;KP Ⅹ ;Ph.Int_6th;JP17;Martindale:The Extra Pharmacopoeia	081142,084530,084531,084533,084540,084552,084563,084568,084574,084575,084576,084577,084588,084632,084674,084699,085003,085261,085284,085289,085333,085409,085410,085564,085567,086606,087200,087209,087239,087240,087242,087250,087387,087392,087431,087500,087501,087522,087523,087600,087601,087867,087868,087886,088126,088156,088182,088183,088297,088298,088314,088319,088407,088429,088749	Respiratory Disease	420.43	317-34-0	PDE	53	126.061	84	199.795	http://selleckchem.com/products/Aminophylline(Truphylline).html	Aminophylline is a competitive nonselective phosphodiesterase inhibitor with an IC50 of 0.12 mM and also a nonselective adenosine receptor antagonist.	Metabolism	C16H24N10O4	Ethylenediamine	Phyllocontin	CN1C(=O)N(C)C2=C([NH]C=N2)C1=O.CN3C(=O)N(C)C4=C([NH]C=N4)C3=O.NCCN	-2.089	6	4	1	1.601	1.275
S1485	HMN-214	E8	E	08	L1300-384-01	DMF	N/A	N/A	cancer	424.47	173529-46-9	PLK	12	28.2705	<1		http://selleckchem.com/products/HMN-214.html	HMN-214 is a prodrug of HMN-176, which alters the cellular spatial orientation of Plk1.	Cell Cycle	C22H20N2O5S	free base	N/A	COC1=CC=C(C=C1)[S](=O)(=O)N(C(C)=O)C2=C(C=CC=C2)\C=C\C3=CC=[N+]([O-])C=C3	2.282	4	0	6	0.654	0.434
S1675	Lubiprostone	F8	F	08	L1300-384-01	FDA,DMF,NDC,PMDA,HMA	Martindale:The Extra Pharmacopoeia	021908	Transmembrane Transporters	390.46	136790-76-6	Chloride Channel	78	199.764	<1		http://selleckchem.com/products/Lubiprostone(Amitiza).html	Lubiprostone is an activator of ClC-2 chloride channels, used in the management of idiopathic chronic constipation.	Transmembrane Transporters	C20H32F2O5	Free Base	RU 0211	CCCCC(F)(F)C(=O)CCC1C(O)CC(=O)C1CCCCCCC(O)=O	3.831	3	1	14	2.064	1.509
S1488	Naratriptan HCl	G8	G	08	L1300-384-01	FDA,DMF,NDC,PMDA,HMA	USP42-NF37;Martindale:The Extra Pharmacopoeia	078751,090288,090381,091326,091373,091441,091552,200502,202431	Neurological Disease	371.93	143388-64-1	5-HT Receptor	74	198.962	22	59.1509	http://selleckchem.com/products/Naratriptan(Amerge).html	Naratriptan HCl is a triptan agent that is used for the treatment of migraine headaches.	Neuronal Signaling	C17H26ClN3O2S	Hydrochloride	N/A	Cl.CN[S](=O)(=O)CCC1=CC=C2[NH]C=C(C3CCN(C)CC3)C2=C1	2.435	2	2	5	0.956	0.825
S1676	Amorolfine HCl	H8	H	08	L1300-384-01	DMF,CFDA,PMDA,HMA	EP9.7;BP2019;Martindale:The Extra Pharmacopoeia	N/A	Infection	353.97	78613-38-4	Anti-infection	28	79.1027	9	25.4259	http://selleckchem.com/products/Amorolfine-Hydrochloride.html	Amorolfine HCl is an antifungal reagent.	Microbiology	C21H36ClNO	Hydrochloride	N/A	Cl.CCC(C)(C)C1=CC=C(CC(C)CN2CC(C)OC(C)C2)C=C1	5.681	1	0	6	1.876	1.198
S1490	Ponatinib (AP24534)	I8	I	08	L1300-384-01	FDA,DMF,EMA,NDC,PMDA	N/A	203469	Cancer	532.56	943319-70-8	Bcr-Abl,FGFR,PDGFR,VEGFR	30	56.3317	<1		http://selleckchem.com/products/AP24534.html	Ponatinib (AP24534) is a novel, potent multi-target inhibitor of Abl, PDGFRα, VEGFR2, FGFR1 and Src with IC50 of 0.37 nM, 1.1 nM, 1.5 nM, 2.2 nM and 5.4 nM in cell-free assays, respectively.	Angiogenesis	C29H27F3N6O	free base	N/A	CN1CCN(CC1)CC2=C(C=C(NC(=O)C3=CC(=C(C)C=C3)C#CC4=CN=C5C=CC=N[N]45)C=C2)C(F)(F)F	4.884	3	1	7	1.212	0.224
S1677	Chloramphenicol	J8	J	08	L1300-384-01	FDA,DMF,CFDA,NDC,PMDA,HMA	JP17;BP2017;Ph.Int_5th;IP2010;Martindale:The Extra Pharmacopoeia	060133,062042,062247,062406,062628	Infection	323.13	56-75-7	Anti-infection	65	201.157	<1		http://selleckchem.com/products/Chloramphenicol(Chloromycetin).html	Chloramphenicol is a bacteriostatic by inhibiting protein synthesis.	Microbiology	C11H12Cl2N2O5	free base	Chloromycetin	OCC(NC(=O)C(Cl)Cl)C(O)C1=CC=C(C=C1)[N+]([O-])=O	1.025	1	3	6	2.185	1.109
S1491	Fludarabine	K8	K	08	L1300-384-01	FDA,DMF,CFDA,NDC,PMDA,HMA	USP42-NF37;BP2019;EP9.2;Martindale:The Extra Pharmacopoeia	022137,076349,076661,077790,078393,078544,078610,090724,200647,200648,203738	Cancer	285.23	21679-14-1	DNA/RNA Synthesis,STAT	57	199.839	<1		http://selleckchem.com/products/Fludarabine(Fludara).html	Fludarabine is a STAT1 activation inhibitor which causes a specific depletion of STAT1 protein (and mRNA) but not of other STATs. Also a DNA synthesis inhibitor in vascular smooth muscle cells.	JAK/STAT	C10H12FN5O4	Free Base	FaraA, Fludarabinum	NC1=NC(=NC2=C1N=C[N]2C3OC(CO)C(O)C3O)F	-1.312	4	4	2	0.916	0.648
S1679	Flurbiprofen	L8	L	08	L1300-384-01	FDA,DMF,CFDA,NDC,PMDA,HMA	USP42-NF37;BP2019;KP Ⅹ;EP9.2;JP17;IP2010;Martindale:The Extra Pharmacopoeia	074358,074405,074411,074431,074448,074560,074647,075058	Inflammation	244.26	5104-49-4	Immunology & Inflammation related	49	200.606	<1		http://selleckchem.com/products/Flurbiprofen(Ansaid).html	Flurbiprofen is a member of the phenylalkanoic acid derivative family of non-steroidal anti-inflammatory drugs (NSAIDs).	Immunology & Inflammation	C15H13FO2	free base	N/A	CC(C(O)=O)C1=CC(=C(C=C1)C2=CC=CC=C2)F	3.68	1	0	3	1.293	0.825
S1497	Pralatrexate	M8	M	08	L1300-384-01	FDA,DMF,EMA,NDC,PMDA	N/A	206167	Metabolic Disease	477.47	146464-95-1	DHFR	28	58.6424	<1		http://selleckchem.com/products/Pralatrexate(Folotyn).html	Pralatrexate is an antifolate, and structurally a folate analog. Its IC50 is < 300 nM in some cell lines.	Metabolism	C23H23N7O5	free base	N/A	NC1=NC(=C2N=C(CC(CC#C)C3=CC=C(C=C3)C(=O)NC(CCC(O)=O)C(O)=O)C=NC2=N1)N	1.94	7	3	10	1.09	0.767
S1680	Disulfiram	N8	N	08	L1300-384-01	FDA,DMF,NDC,PMDA	USP42-NF37;BP2019;KP Ⅹ ;EP9.2;JP17;IP2010;Martindale:The Extra Pharmacopoeia	086889,086890,087973,087974,088792,088793,091563,091619,091681,202652,203916	Neurological Disease	296.54	97-77-8	Dehydrogenase	59	198.961	<1		http://selleckchem.com/products/Disulfiram(Antabuse).html	Disulfiram is a specific inhibitor of aldehyde-dehydrogenase (ALDH1), used for the treatment of chronic alcoholism by producing an acute sensitivity to alcohol.	Metabolism	C10H20N2S4	free base	NSC 190940	CCN(CC)C(=S)SSC(=S)N(CC)CC	5.6	0	0	9	2.006	1.156
S1499	Cefaclor	O8	O	08	L1300-384-01	FDA,DMF,CFDA,NDC,PMDA,HMA	USP42-NF37;BP2019;EP9.2;JP17;IP2010;Martindale:The Extra Pharmacopoeia	062205,062206,064061,064070,064081,064085,064086,064087,064107,064110,064114,064115,064116,064145,064148,064155,064156,064164,064165,064166,064204,064205,064206,064207,065057,065058,065146,065350,065412	Microbiology	385.82	70356-03-5	Anti-infection	11	28.5107	<1		http://selleckchem.com/products/Cefaclor-(Ceclor).html	Cefaclor is a cephalosporin antibiotic.	Microbiology	C15H16ClN3O5S	monohydrate	Cefachlor, Cefaclorum	O.NC(C(=O)NC1C2SCC(=C(N2C1=O)C(O)=O)Cl)C3=CC=CC=C3	-2.54	3	2	4	0.81	0.604
S1681	Mesalamine	P8	P	08	L1300-384-01	FDA,DMF,NDC	USP42-NF37	076751,076841,091640,202065,203286,203574,203817,204354,207448,207873,208362,208953,209970,211858	Inflammation	153.14	89-57-6	IκB/IKK,Immunology & Inflammation related	31	202.429	<1		http://selleckchem.com/products/Mesalamine(Lialda).html	Mesalamine is a specific inhibitor of TNFα-induced IKK activity, used to treat inflammatory bowel disease.	NF-κB	C7H7NO3	free base	5-Aminosalicylic acid	NC1=CC=C(O)C(=C1)C(O)=O	0.471	1	2	1	0.804	0.681
S1068	Crizotinib (PF-02341066)	A9	A	09	L1300-384-01	FDA,EMA,NDC,PMDA	N/A	202570	Cancer	450.34	877399-52-5	ALK,c-Met	9	19.9849	<1		http://selleckchem.com/products/PF-2341066.html	Crizotinib (PF-02341066) is a potent inhibitor of c-Met and ALK with IC50 of 11 nM and 24 nM in cell-based assays, respectively.	Protein Tyrosine Kinase	C21H22Cl2FN5O	free base	N/A	CC(OC1=C(N)N=CC(=C1)C2=C[N](N=C2)C3CCNCC3)C4=C(Cl)C=CC(=C4Cl)F	3.693	3	2	5	0.643	0.284
S1326	Edaravone	B9	B	09	L1300-384-01	FDA,CFDA,NDC,PMDA	JP17;Martindale:The Extra Pharmacopoeia	209176	Cardiovascular Disease	174.2	89-25-8	Others	35	200.918	<1		http://selleckchem.com/products/Edaravone.html	Edaravone is a novel potent free radical scavenger that has been clinically used to reduce the neuronal damage following ischemic stroke.	Others	C10H10N2O	free base	MCI-186	CC1=NN(C(=O)C1)C2=CC=CC=C2	1.123	2	0	1	0.461	0.663
S1082	Vismodegib (GDC-0449)	C9	C	09	L1300-384-01	FDA,EMA,NDC	N/A	203388	Cancer	421.3	879085-55-9	Hedgehog/Smoothened	84	199.383	<1		http://selleckchem.com/products/GDC-0449.html	Vismodegib (GDC-0449) is a potent, novel and specific hedgehog inhibitor with IC50 of 3 nM and also inhibits P-gp with IC50 of 3.0 μM in a cell-free assay.	Stem Cells & Wnt	C19H14Cl2N2O3S	free base	N/A	C[S](=O)(=O)C1=CC=C(C(=C1)Cl)C(=O)NC2=CC(=C(Cl)C=C2)C3=NC=CC=C3	4.265	4	1	4	0.666	0.421
S1328	Etodolac	D9	D	09	L1300-384-01	FDA,DMF,CFDA,NDC,PMDA,HMA	USP42-NF37;BP2019;KP Ⅹ;JP17;IP2010;Martindale:The Extra Pharmacopoeia	074819,074839,074840,074841,074842,074844,074846,074847,074883,074892,074899,074903,074927,074929,074932,074942,075009,075012,075069,075071,075074,075078,075104,075126,075226,075419,075665,075696,075829,075943,076004,076174,091134,208834,209888	Inflammation	287.35	41340-25-4	COX	58	201.844	<1		http://selleckchem.com/products/Etodolac.html	Etodolac is a nonsteroidal anti-inflammatory drug (NSAID) and a COX inhibitor, used for the treatment of inflammation and pain.	Neuronal Signaling	C17H21NO3	free base	N/A	CCC1=CC=CC2=C1[NH]C3=C2CCOC3(CC)CC(O)=O	3.723	2	1	4	1.754	1.051
S1085	Belinostat (PXD101)	E9	E	09	L1300-384-01	FDA,DMF,NDC	N/A	206256	Cancer	318.35	414864-00-9	HDAC	64	201.037	<1		http://selleckchem.com/products/Belinostat.html	Belinostat (PXD101) is a novel HDAC inhibitor with IC50 of 27 nM in a cell-free assay, with activity demonstrated in cisplatin-resistant tumors.	Epigenetics	C15H14N2O4S	free base	NSC726630, PX-105684	ONC(=O)/C=C/C1=CC(=CC=C1)[S](=O)(=O)NC2=CC=CC=C2	1.8	3	2	5	1.295	1.552
S1329	Etomidate	F9	F	09	L1300-384-01	FDA,DMF,CFDA,NDC,HMA	USP42-NF37;BP2019;EP9.2;Martindale:The Extra Pharmacopoeia	074593,078289,078867,091297,201044,202354,202360,204618,206126,209058	Neurological Disease	244.29	33125-97-2	GABA Receptor	49	200.581	<1		http://selleckchem.com/products/Etomidate.html	Etomidate is a GABAA receptor agonist, used as a short-acting anaesthetic agent or sedative.	Neuronal Signaling	C14H16N2O2	free base	R16659	CCOC(=O)C1=CN=C[N]1C(C)C2=CC=CC=C2	2.379	3	0	5	0.943	1.292
S1098	Rucaparib (AG-014699,PF-01367338) phosphate	G9	G	09	L1300-384-01	FDA,EMA,NDC	N/A	209115	Cancer	421.36	459868-92-9	PARP	84	199.354	<1		http://selleckchem.com/products/AG-014699.html	Rucaparib (AG-014699, PF-01367338) is an inhibitor of PARP with Ki of 1.4 nM for PARP1 in a cell-free assay, also showing binding affinity to eight other PARP domains. Phase 3.	DNA Damage	C19H21FN3O5P	Phosphate	N/A	CNCC1=CC=C(C=C1)C2=C3CCNC(=O)C4=CC(=CC(=C34)[NH]2)F.O[P](O)(O)=O	2.49	1	3	3	0.555	0.675
S1330	Felbamate	H9	H	09	L1300-384-01	FDA,DMF,NDC,HMA	USP42-NF37;Martindale:The Extra Pharmacopoeia	201680,202284,202385,204595,206314,207093,208970	Neurological Disease	238.24	25451-15-4	NMDAR	48	201.478	<1		http://selleckchem.com/products/Felbamate.html	Felbamate (Felbatol) is an anticonvulsant drug used in the treatment of epilepsy NMDAR antagonist.	Neuronal Signaling	C11H14N2O4	free base	ADD-03055	NC(=O)OCC(COC(N)=O)C1=CC=CC=C1	0.984	4	2	7	1.202	1.364
S1119	Cabozantinib (XL184, BMS-907351)	I9	I	09	L1300-384-01	FDA,DMF,EMA,NDC	N/A	208692,203756	Cancer	501.51	849217-68-1	c-Met,VEGFR	100	199.398	<1		http://selleckchem.com/products/XL184.html	Cabozantinib (XL184, BMS-907351) is a potent VEGFR2 inhibitor with IC50 of 0.035 nM and also inhibits c-Met, Ret, Kit, Flt-1/3/4, Tie2, and AXL with IC50 of 1.3 nM, 4 nM, 4.6 nM, 12 nM/11.3 nM/6 nM, 14.3 nM and 7 nM in cell-free assays, respectively.	Protein Tyrosine Kinase	C28H24FN3O5	Free Base	N/A	COC1=CC2=C(C=C1OC)C(=CC=N2)OC3=CC=C(NC(=O)C4(CC4)C(=O)NC5=CC=C(F)C=C5)C=C3	4.342	6	2	8	1.132	0.477
S1331	Fluconazole	J9	J	09	L1300-384-01	FDA,DMF,CFDA,NDC,PMDA,HMA	USP42-NF37;BP2019;EP9.2;JP17;Ph.Int_6th;IP2010;Martindale:The Extra Pharmacopoeia	074681,076042,076077,076086,076213,076246,076332,076351,076386,076424,076432,076507,076658,076665,076918,076957,077253,077523,077731,078423,079150,208963	Infection	306.27	86386-73-4	P450 (e.g. CYP17)	61	199.171	<1		http://selleckchem.com/products/Fluconazole.html	Fluconazole is a fungal lanosterol 14 alpha-demethylase inhibitor, which thereby prevents the formation of ergosterol,used in the treatment and prevention of superficial and systemic fungal infections.	Metabolism	C13H12F2N6O	free base	UK 49858	OC(C[N]1C=NC=N1)(C[N]2C=NC=N2)C3=C(F)C=C(F)C=C3	0.75	4	0	5	2.2	1.089
S1120	Everolimus (RAD001)	K9	K	09	L1300-384-01	FDA,DMF,EMA,HMA,NDC,PMDA	EP9.7;Martindale:The Extra Pharmacopoeia	206133,207486,207934,210050,210130	Cancer	958.22	159351-69-6	mTOR	100	104.36	<1		http://selleckchem.com/products/Everolimus(RAD001).html	Everolimus (RAD001) is an mTOR inhibitor of FKBP12 with IC50 of 1.6-2.4 nM in a cell-free assay.	PI3K/Akt/mTOR	C53H83NO14	free base	N/A	COC1CC(CCC1OCCO)CC(C)C2CC(=O)C(C)\C=C(C)\C(O)C(OC)C(=O)C(C)CC(C)/C=C/C=C/C=C(C)/C(CC3CCC(C)C(O)(O3)C(=O)C(=O)N4CCCCC4C(=O)O2)OC	6.164	11	2	9	1.269	0.652
S1332	Flumazenil	L9	L	09	L1300-384-01	FDA,DMF,CFDA,NDC,PMDA,HMA	USP42-NF37;BP2019;EP9.2;Martindale:The Extra Pharmacopoeia	076256,076589,076755,076787,076955,077071,078527,078595,090584	Neurological Disease	303.29	78755-81-4	GABA Receptor	5	16.4859	<1		http://selleckchem.com/products/Flumazenil.html	Flumazenil is a competitive GABAA receptor antagonist, used in the treatment of benzodiazepine overdoses.	Neuronal Signaling	C15H14FN3O3	free base	RO 15-1788	CCOC(=O)C1=C2CN(C)C(=O)C3=CC(=CC=C3[N]2C=N1)F	1.583	4	0	3	0.727	0.998
S1137	Malotilate	M9	M	09	L1300-384-01	CFDA,DMF,PMDA	Martindale:The Extra Pharmacopoeia	N/A	Metabolic Disease	288.38	59937-28-9	Others	58	201.124	<1		http://selleckchem.com/products/Malotilate.html	Malotilate, diisopropyl 1,3-dithiol-2-ylidenemalonate, is a drug used for the treatment of liver cirrhosis.	Others	C12H16O4S2	free base	NKK105	CC(C)OC(=O)C(C(=O)OC(C)C)=C1SC=CS1	2.363	4	0	6	0.666	0.702
S1333	Fluoxetine HCl	N9	N	09	L1300-384-01	FDA,DMF,CFDA,NDC,HMA	USP42-NF37;BP2019;KP Ⅹ;EP9.2;IP2010;Martindale:The Extra Pharmacopoeia	075662,075787,074803,075049,075207,075245,075292,075452,075464,075465,075506,075514,075525,075577,075658,075690,075755,075807,075810,075865,075872,075920,076001,076006,076015,076022,076024,076165,076237,076251,076287,076458,076922,076990,077469,077849,078045,078143,078572,078619,079209,090223,201336,202133,203836,204597,206937,206993,208698,209419,209695,210935,211051,211282,211477,211632,211653,…	Neurological Disease	345.79	56296-78-7	5-HT Receptor	69	199.543	4	11.5677	http://selleckchem.com/products/Fluoxetine-hydrochloride.html	Fluoxetine is a selective serotonin-reuptake inhibitor (SSRI) at the neuronal membrane, used in the treatment of depression.	Neuronal Signaling	C17H19ClF3NO	Hydrochloride	Lilly110140	Cl.CNCCC(OC1=CC=C(C=C1)C(F)(F)F)C2=CC=CC=C2	4.415	1	1	7	0.752	1.104
S1144	Ivacaftor (VX-770)	O9	O	09	L1300-384-01	FDA,DMF,EMA,NDC	N/A	203188,207925,206038,211358,210491	Respiratory disease	392.49	873054-44-5	CFTR	78	198.731	<1		http://selleckchem.com/products/VX-770.html	Ivacaftor (VX-770) is a selective potentiator of CFTR targeting G551D-CFTR and F508del-CFTR with EC50 of 100 nM and 25 nM in fisher rat thyroid cells, respectively.	Transmembrane Transporters	C24H28N2O3	free base	N/A	CC(C)(C)C1=CC(=C(NC(=O)C2=CNC3=C(C=CC=C3)C2=O)C=C1O)C(C)(C)C	4.516	2	3	4	1.385	0.519
S1334	Flupirtine maleate	P9	P	09	L1300-384-01	DMF,CFDA,HMA	Martindale:The Extra Pharmacopoeia	N/A	Neurological Disease	420.39	75507-68-5	DNA/RNA Synthesis	84	199.814	<1		http://selleckchem.com/products/Flupirtine-maleate.html	Flupirtine maleate is the salt form of Flupirtine, which is a centrally acting non-opioid analgesia, is a selective neuronal potassium channel opener that also has NMDA receptor antagonist properties.	DNA Damage	C19H21FN4O6	Maleate	N/A	CCOC(=O)NC1=C(N)N=C(NCC2=CC=C(F)C=C2)C=C1.OC(=O)\C=C\C(O)=O	2.76	5	3	8	1.004	0.83
S1500	Betamethasone	A10	A	10	L1300-384-01	FDA,DMF,CFDA,NDC,PMDA,HMA	USP38-NF33;BP2013;JP16;IP2010;Martindale:The Extra Pharmacopoeia	085738	Inflammation	392.46	378-44-9	Glucocorticoid Receptor	79	201.294	<1		http://selleckchem.com/products/Betamethasone-(Celestone).html	Betamethasone is a glucocorticoid steroid with anti-inflammatory and immunosuppressive properties.	Endocrinology & Hormones	C22H29FO5	Free Base	NSC-39470, SCH-4831	CC1CC2C3CCC4=CC(=O)C=CC4(C)C3(F)C(O)CC2(C)C1(O)C(=O)CO	1.708	2	2	2	1.259	0.618
S1683	Ipratropium Bromide	B10	B	10	L1300-384-01	FDA,DMF,CFDA,NDC,PMDA,HMA	USP42-NF37;BP2019;EP9.6;JP17;Martindale:The Extra Pharmacopoeia	074755,075111,075313,075441,075507,075552,075553,075562,075693,075835,075867,076025,076103,076155,076156,076291,076598,076664,077072,206543,207903	Respiratory Disease	412.37	22254-24-6	AChR	83	201.276	83	201.276	http://selleckchem.com/products/Ipratropium-bromide.html	Ipratropium Bromide is an antagonist of M3 type muscarinic acetylcholine receptors, used for the treatment of chronic obstructive pulmonary disease (COPD).	Neuronal Signaling	C20H30BrNO3	Bromide	N/A	[Br-].CC(C)[N+]1(C)C2CCC1CC(C2)OC(=O)C(CO)C3=CC=CC=C3	-1.326	2	1	6	0.555	0.877
S1501	Mycophenolate Mofetil	C10	C	10	L1300-384-01	FDA,DMF,EMA,HMA,CFDA,NDC	USP42-NF37;BP2019;EP9.2;IP2010;Martindale:The Extra Pharmacopoeia	065379,065410,065413,065416,065433,065451,065457,065477,065491,065520,065521,090055,090111,090253,090419,090456,090464,090499,090606,090661,090762,091249,091315,200197,203005,204076, 204077,210181,210370	Immunology	433.49	128794-94-5	Dehydrogenase	86	198.39	<1		http://selleckchem.com/products/Mycophenolate-mofetil-(CellCept).html	Mycophenolate Mofetil is a non-competitive, selective and reversible inhibitor of inosine monophosphate dehydrogenase I/II with IC50 of 39 nM and 27 nM, respectively.	Metabolism	C23H31NO7	free base	RS61443	COC1=C(C)C2=C(C(=O)OC2)C(=C1C\C=C(C)\CCC(=O)OCCN3CCOCC3)O	3.209	6	1	10	0.461	0.581
S1685	Sulfanilamide	D10	D	10	L1300-384-01	FDA,DMF,CFDA,NDC	USP42-NF37;BP2019;EP9.2;Martindale:The Extra Pharmacopoeia	088718	Infection	172.2	63-74-1	Anti-infection	34	197.445	<1		http://selleckchem.com/products/Sulfanilamide.html	Sulfanilamide (Sulphanilamide) is a competitive inhibitor for bacterial enzyme dihydropteroate synthetase with IC50 of 320 μM.	Microbiology	C6H8N2O2S	free base	N/A	NC1=CC=C(C=C1)[S](N)(=O)=O	-0.212	2	2	1	1.265	1.213
S1504	Dyphylline	E10	E	10	L1300-384-01	FDA,DMF	USP42-NF37	084514,084751,084566,007794,009088	Respiratory Disease	254.24	479-18-5	PDE	51	200.598	51	200.598	http://selleckchem.com/products/Dyphylline(Dilor).html	Dyphylline is a xanthine derivative with bronchodilator and vasodilator effects.	Metabolism	C10H14N4O4	free base	Diprophylline	CN1C(=O)N(C)C2=C([N](CC(O)CO)C=N2)C1=O	-1.151	3	2	3	0.911	0.524
S1688	Betamethasone Dipropionate	F10	F	10	L1300-384-01	FDA,DMF,CFDA,NDC,PMDA,HMA	USP42-NF37;EP9.3;KP Ⅹ;BP2019;JP17;IP2010;Martindale:The Extra Pharmacopoeia	019136,019137,019140,019141,070274,070275,070281,070885,071012,071085,071143,071467,071476,071477,071882,072276,072526,072536,072538,073552,074271,074272,074304,074579,075276,075373,076215,076508,076543,076592,076603,076753,077111,077477,078930,206118,206389,208885,209896,210217,211540	Diprospan, Diprolene, Diprosone, Diprolene AF	504.59	5593-20-4	Glucocorticoid Receptor	100	198.181	<1		http://selleckchem.com/products/Betamethasone-Dipropionate(Diprolene).html	Betamethasone Dipropionate is a glucocorticoid steroid with anti-inflammatory and immunosuppressive abilities.	Endocrinology & Hormones	C28H37FO7	Free Base	SCH 11460	CCC(=O)OCC(=O)C1(OC(=O)CC)C(C)CC2C3CCC4=CC(=O)C=CC4(C)C3(F)C(O)CC12C	3.8	6	1	8	2.125	1.197
S1505	Aztreonam	G10	G	10	L1300-384-01	FDA,DMF,EMA,CFDA,NDC,PMDA	USP42-NF37;KP Ⅹ;JP17;Martindale:The Extra Pharmacopoeia	065286,065439	Infection	435.43	78110-38-0	Anti-infection	87	199.802	11	25.2624	http://selleckchem.com/products/Aztreonam(Azactam).html	Aztreonam is a synthetic monocyclic beta-lactam antibiotic, used to treat Gram-negative aerobic bacteria infection.	Microbiology	C13H17N5O8S2	free base	SQ 26776	CC1C(NC(=O)\C(=N/OC(C)(C)C(O)=O)C2=CSC(=N2)N)C(=O)N1[S](O)(=O)=O	-1.035	6	2	7	0.632	0.737
S1689	Meprednisone	H10	H	10	L1300-384-01	FDA	USP42-NF37;Martindale:The Extra Pharmacopoeia	016053	Inflammation	372.455	1247-42-3	Glucocorticoid Receptor	75	201.367	<1		http://selleckchem.com/products/Betapar(Meprednisone).html	Meprednisone is a glucocorticoid and a methylated derivative of prednisone.	Endocrinology & Hormones	C22H28O5	free base	NSC 527579, SCH 4358	CC1CC2C3CCC4=CC(=O)C=CC4(C)C3C(=O)CC2(C)C1(O)C(=O)CO	1.536	3	1	2	1.468	1.555
S1508	Alprostadil	I10	I	10	L1300-384-01	FDA,DMF,CFDA,NDC,PMDA,HMA	USP42-NF37;BP2019;EP9.2;KP Ⅹ;JP17;Martindale:The Extra Pharmacopoeia	074815,075196	Endocrinology	354.48	745-65-3	Immunology & Inflammation related	71	200.293	<1		http://selleckchem.com/products/Alprostadil(Caverject).html	Alprostadil is used as a drug in the treatment of erectile dysfunction and has vasodilatory properties. It is a Prostaglandin Analog and Prostaglandin E1 Agonist.	Immunology & Inflammation	C20H34O5	free base	Prostaglandin-E1	CCCCCC(O)/C=C/C1C(O)CC(=O)C1CCCCCCC(O)=O	3.644	2	2	13	0.714	0.786
S1690	Betamethasone Valerate	J10	J	10	L1300-384-01	FDA,DMF,CFDA,NDC,PMDA,HMA	USP42-NF37 ;BP2019;KP Ⅹ;EP9.2;Ph.Int_6th;JP17;IP2010;Martindale:The Extra Pharmacopoeia	018860,018861,018864,018865,018866,018870,070051,070052,070053,070062,070484,070485,070486,071478,071883,078337,207144,208204	Inflammation	476.58	2152-44-5	Glucocorticoid Receptor	95	199.337	<1		http://selleckchem.com/products/Betamethasone-valerate(Betnovate).html	Betamethasone Valerate is a moderately potent glucocorticoid steroid with anti-inflammatory and immunosuppressive properties.	Endocrinology & Hormones	C27H37FO6	free base	N/A	CCCCC(=O)OC1(C(C)CC2C3CCC4=CC(=O)C=CC4(C)C3(F)C(O)CC12C)C(=O)CO	3.666	4	2	7	1.211	1.241
S1511	Lactulose	K10	K	10	L1300-384-01	FDA,DMF,CFDA,NDC,PMDA,HMA	USP42-NF37;EP9.8;BP2019;KP Ⅹ;JP17;IP2010;Martindale:The Extra Pharmacopoeia	017906,071841,072029,073160,073590,073591,074076,074077,074138,074602,074623,074712,075911,075993,076645,078430,090426,090502,090503,203762,207786,209517	Gastroenterology	342.3	4618-18-2	Others	68	198.656	68	198.656	http://selleckchem.com/products/Lactulose(Enulose).html	Lactulose, a disaccharide composed of galactose and fructose, is a stimulator of health-promoting bacterium growth in the gastrointestinal tract, used to treat chronic constipation and hepatic encephalopathy.	Others	C12H22O11	free base	N/A	OCC(O)C(OC1OC(CO)C(O)C(O)C1O)C(O)C(=O)CO	-4.621	3	8	8	1.382	0.931
S1691	Praziquantel	L10	L	10	L1300-384-01	FDA,DMF,CFDA,NDC,PMDA	USP42-NF37;BP2019;EP9.2;Ph.Int_6th;IP2010;Martindale:The Extra Pharmacopoeia	208820	Infection	312.41	55268-74-1	Anti-infection	63	201.658	<1		http://selleckchem.com/products/Praziquantel(Biltricide).html	Praziquantel is an anthelmintic effective against flatworms.	Microbiology	C19H24N2O2	free base	N/A	O=C1CN(CC2N1CCC3=CC=CC=C23)C(=O)C4CCCCC4	2.477	2	0	1	0.958	0.806
S1512	Tadalafil	M10	M	10	L1300-384-01	FDA,DMF,EMA,HMA,CFDA,NDC	USP42-NF37;BP2019;EP9.2;Martindale:The Extra Pharmacopoeia	090141,200630,204809,205885,206285,206286,206693,206956,206957,208824,208934,209167,209250,209539,209654,209744,209907,209908,210069,210145,210255,210392,210420,210567,210572,211335,211839,212062	Cardiovascular Disease	389.4	171596-29-5	PDE	78	200.308	<1		http://selleckchem.com/products/Tadalafil(Cialis).html	Tadalafil is a PDE-5 inhibitor with IC50 of 1.8 nM in a cell-free assay. Tadalafil is at least 9000 times more selective for PDE5 than most of the other families of PDEs, with the exception of PDE11. It can partial inhibits PDE11	Metabolism	C22H19N3O4	free base	IC351	CN1CC(=O)N2C(CC3=C([NH]C4=C3C=CC=C4)C2C5=CC=C6OCOC6=C5)C1=O	2.183	4	1	1	1.542	0.814
S1692	Busulfan	N10	N	10	L1300-384-01	FDA,DMF,EMA,HMA,CFDA,NDC,PMDA	USP42-NF37;BP2019;EP9.2;KP Ⅹ;Ph.Int_6th;JP17;Martindale:The Extra Pharmacopoeia	202259,205106,205139,205184,205672,207050,207794,209580,210148,210448,210931	Cardiovascular Disease	246.3	55-98-1	DNA alkylator	49	198.944	<1		http://selleckchem.com/products/Busulfan(Busulfex).html	Busulfan is a cell cycle non-specific alkylating antineoplastic agent.	DNA Damage	C6H14O6S2	free base	N/A	C[S](=O)(=O)OCCCCO[S](C)(=O)=O	-0.289	2	0	7	1.989	1.102
S1514	Cyclosporine	O10	O	10	L1300-384-01	FDA,DMF,NDC	USP42-NF37	065004,065017,065025,065040,065044,065054,065078,065110,065133,065151,065167	Immunology	1202.61	79217-60-0	phosphatase,Immunology & Inflammation related	100	83.1525	<1		http://selleckchem.com/products/Cyclosporine.html	Cyclosporine is a calcineurin phosphatase pathway inhibitor, used as an immunosuppressant drug to prevent rejection in organ transplantation.	Others	C62H111N11O12	free base	N/A	CCC1NC(=O)C(C(O)C(C)C\C=C\C)N(C)C(=O)C(C(C)C)N(C)C(=O)C(CC(C)C)N(C)C(=O)C(CC(C)C)N(C)C(=O)C(C)NC(=O)C(C)NC(=O)C(CC(C)C)N(C)C(=O)C(NC(=O)C(CC(C)C)N(C)C(=O)CN(C)C1=O)C(C)C	4.333	11	5	15	0.782	0.853
S1693	Carbamazepine	P10	P	10	L1300-384-01	FDA,DMF,CFDA,NDC,PMDA,HMA	USP42-NF37;BP2019;EP9.2;KP Ⅹ;Ph.Int_6th;JP17;Martindale:The Extra Pharmacopoeia	070231,070300,070429,071479,071696,071940,074649,075687,075712,075714,075875,075948,076697,077272,078115,078592,078746,078986,201106,205571	Neurological Disease	236.27	298-46-4	Sodium Channel,Autophagy	47	198.925	<1		http://selleckchem.com/products/Carbamazepine(Carbatrol).html	Carbamazepine (Carbatrol) is a sodium channel blocker with IC50 of 131 μM in rat brain synaptosomes.	Transmembrane Transporters	C15H12N2O	free base	NSC 169864	NC(=O)N1C2=C(C=CC=C2)C=CC3=C1C=CC=C3	2.679	1	1	0	1.09	1.027
S1148	Docetaxel	A11	A	11	L1300-384-01	FDA,DMF,EMA,HMA,CFDA,NDC,PMDA	USP42-NF37;BP2019;EP9.2;JP17;IP2010;Martindale:The Extra Pharmacopoeia	022234,022312,022534,201195,201525,202356,203170,203551,203877,204193,205934,206177,207252,207563,208137,208859,209634,209640,210072,210327,210848	Cytoskeletal Signaling	807.88	114977-28-5	Microtubule Associated	100	123.781	<1		http://selleckchem.com/products/Docetaxel(Taxotere).html	Docetaxel, an analog of paclitaxel, is an inhibitor of depolymerisation of microtubules by binding to stabilized microtubules.	Cytoskeletal Signaling	C43H53NO14	Free Base	RP56976, NSC 628503	CC(=O)OC12COC1CC(O)C3(C)C2C(OC(=O)C4=CC=CC=C4)C5(O)CC(OC(=O)C(O)C(NC(=O)OC(C)(C)C)C6=CC=CC=C6)C(=C(C(O)C3=O)C5(C)C)C	2.586	10	4	13	0.32	0.629
S1336	Fluvoxamine maleate	B11	B	11	L1300-384-01	FDA,DMF,CFDA,NDC,PMDA,HMA	USP42-NF37;BP2019;EP9.2;JP17;Martindale:The Extra Pharmacopoeia	075887,075888,075889,075893,075894,075897,075898,075899,075900,075901,075902,075950,076125,091476,091482,203240	Neurological Disease	434.41	61718-82-9	5-HT Receptor	87	200.272	<1		http://selleckchem.com/products/Fluvoxamine-maleate.html	Fluvoxamine Maleate is a selective serotonin (5-HT) reuptake inhibitor (SSRI), used in the treatment of obsessive-compulsive disorder.	Neuronal Signaling	C19H25F3N2O6	Maleate	MK-264	COCCCCC(=N\OCCN)/C1=CC=C(C=C1)C(F)(F)F.OC(=O)\C=C/C(O)=O	0.111	5	1	12	0.799	1.054
S1150	Paclitaxel	C11	C	11	L1300-384-01	FDA,DMF,EMA,HMA,CFDA,NDC,PMDA	USP42-NF37;EP9.7;KP Ⅹ;IP2010;Martindale:The Extra Pharmacopoeia	075184,075190,075278,075297,075436,076131,076233,077413,077574,078167,090130,091540,205720	Cancer	853.91	33069-62-4	Autophagy,Microtubule Associated	171	200.255	<1		http://selleckchem.com/products/Paclitaxel(Taxol).html	Paclitaxel is a microtubule polymer stabilizer with IC50 of 0.1 pM in human endothelial cells.	Cytoskeletal Signaling	C47H51NO14	free base	NSC 125973	CC(=O)OC1C(=O)C2(C)C(O)CC3OCC3(OC(C)=O)C2C(OC(=O)C4=CC=CC=C4)C5(O)CC(OC(=O)C(O)C(NC(=O)C6=CC=CC=C6)C7=CC=CC=C7)C(=C1C5(C)C)C	3.055	11	3	14	1.503	0.581
S1340	Gatifloxacin	D11	D	11	L1300-384-01	FDA,DMF,CFDA,NDC,PMDA,HMA	USP;IP2010;Martindale:The Extra Pharmacopoeia	079084,202653,203189,203190,204227,206446	Infection	375.39	112811-59-3	Topoisomerase	7	18.6473	<1		http://selleckchem.com/products/Gatifloxacin.html	Gatifloxacin is an antibiotic of the fourth-generation fluoroquinolone family, and inhibits the bacterial enzymes DNA gyrase and topoisomerase IV.	DNA Damage	C19H22FN3O4	free base	AM-1155, CG5501, BMS-206584	COC1=C2N(C=C(C(O)=O)C(=O)C2=CC(=C1N3CCNC(C)C3)F)C4CC4	-0.909	3	1	4	2.538	0.95
S1156	Capecitabine	E11	E	11	L1300-384-01	FDA,DMF,EMA,HMA,CFDA,NDC,PMDA	USP42-NF37;BP2019;EP9.2;IP2010;Martindale:The Extra Pharmacopoeia	090943,091649,200483,202593,204741,207456,207652,209365,210604	Cancer	359.35	154361-50-9	DNA/RNA Synthesis	72	200.362	6	16.6968	http://selleckchem.com/products/Capecitabine(Xeloda).html	Capecitabine is a tumor-selective fluoropyrimidine carbamate, which achieves higher intratumoral 5-FU level with lower toxicity than 5-FU.	DNA Damage	C15H22FN3O6	free base	RO 09-1978	CCCCCOC(=O)NC1=NC(=O)N(C=C1F)C2OC(C)C(O)C2O	0.82	5	3	7	1.266	0.711
S1342	Genistein	F11	F	11	L1300-384-01	DMF	Martindale:The Extra Pharmacopoeia	N/A	Cancer	270.24	446-72-0	EGFR,Topoisomerase	54	199.822	<1		http://selleckchem.com/products/Genistein.html	Genistein, a phytoestrogen found in soy products, is a highly specific inhibitor of protein tyrosine kinase (PTK) which blocks the mitogenic effect mediated by EGF on NIH-3T3 cells with IC50 of 12μM or by insulin with IC50 of 19 μM.	Protein Tyrosine Kinase	C15H10O5	free base	N/A	OC1=CC=C(C=C1)C2=COC3=C(C(=CC(=C3)O)O)C2=O	2.14	2	3	1	1.016	0.585
S1164	Lenvatinib (E7080)	G11	G	11	L1300-384-01	FDA,DMF,EMA,NDC,PMDA	N/A	206947	Cancer	426.85	417716-92-8	VEGFR	40	93.7097	<1		http://selleckchem.com/products/E7080.html	Lenvatinib (E7080) is a multi-target inhibitor, mostly for VEGFR2(KDR)/VEGFR3(Flt-4) with IC50 of 4 nM/5.2 nM, less potent against VEGFR1/Flt-1, ~10-fold more selective for VEGFR2/3 against FGFR1, PDGFRα/β in cell-free assays. Phase 3.	Protein Tyrosine Kinase	C21H19ClN4O4	free base	N/A	COC1=C(C=C2C(=CC=NC2=C1)OC3=CC(=C(NC(=O)NC4CC4)C=C3)Cl)C(N)=O	2.832	5	3	6	1.789	0.644
S1344	Glimepiride	H11	H	11	L1300-384-01	FDA,DMF,EMA,HMA,CFDA,NDC,PMDA	USP42-NF37;BP2019;KP Ⅹ;EP9.2;JP17;IP2010;Martindale:The Extra Pharmacopoeia	076802,076875,076995,077091,077274,077280,077295,077366,077370,077486,077624,077911,078181,078952,091220,202112,202759	Metabolic Disease	490.62	93479-97-1	Potassium Channel	11	22.4206	<1		http://selleckchem.com/products/Glimepiride.html	Glimepiride is a potent Kir6.2/SUR inhibitor with IC50 of 3.0 nM, 5.4 nM, and 7.3 nM for SUR1, SUR2A and SUR2B, used in the treatment of type 2 diabetes mellitus.	Transmembrane Transporters	C24H34N4O5S	free base	N/A	CCC1=C(C)CN(C(=O)NCCC2=CC=C(C=C2)[S](=O)(=O)NC(=O)NC3CCC(C)CC3)C1=O	3.781	5	3	7	0.752	1.122
S1168	Valproic acid sodium salt (Sodium valproate)	I11	I	11	L1300-384-01	FDA,DMF,NDC,HMA	USP42-NF37;BP2019;EP9.2;Ph.Int_6th;IP2010;Martindale:The Extra Pharmacopoeia	070195,070431,070631,070868,073178,073229,073484,074060,075379,075782,077105,077960,090517,091037	Cardiovascular Disease	166.19	1069-66-5	GABA Receptor,HDAC,Autophagy	33	198.568	33	198.568	http://selleckchem.com/products/Sodium-valproate.html	Valproic acid sodium salt (Sodium valproate) is a HDAC inhibitor by selectively inducing proteasomal degradation of HDAC2, used in the treatment of epilepsy, bipolar disorder and prevention of migraine headaches.	Neuronal Signaling	C8H15NaO2	Sodium salt	N/A	CCCC(CCC)C(=O)O[Na]	1.275	0	0	5	1.023	0.543
S1351	Ivermectin	J11	J	11	L1300-384-01	FDA,DMF,CFDA,NDC,PMDA,HMA	USP42-NF37;BP2019;EP9.2;Martindale:The Extra Pharmacopoeia	204154,210019,210720	Transmembrane Transporters	875.09	70288-86-7	Chloride Channel,Anti-infection	100	114.274	<1		http://selleckchem.com/products/Ivermectin.html	Ivermectin is a glutamate-gated chloride channel (GluCls) activator, used as a broad-spectrum antiparasitic drug.	Transmembrane Transporters	C48H74O14	Free Base	MK933	CCC(C)C1OC2(CCC1C)CC3CC(C\C=C(C)\C(OC4CC(OC)C(OC5CC(OC)C(O)C(C)O5)C(C)O4)C(C)\C=C\C=C\6COC7C(O)C(=CC(C(=O)O3)C67O)C)O2	4.743	11	2	8	2.243	0.719
S1178	Regorafenib (BAY 73-4506)	K11	K	11	L1300-384-01	FDA,DMF,EMA,NDC,PMDA	EP9.8	203085,204369	Cancer	482.82	755037-03-7	c-RET,VEGFR	97	200.903	<1		http://selleckchem.com/products/BAY-73-4506.html	Regorafenib (BAY 73-4506) is a multi-target inhibitor for VEGFR1, VEGFR2, VEGFR3, PDGFRβ, Kit, RET and Raf-1 with IC50 of 13 nM/4.2 nM/46 nM, 22 nM, 7 nM, 1.5 nM and 2.5 nM in cell-free assays, respectively.	Protein Tyrosine Kinase	C21H15ClF4N4O3	free base	Fluoro-Sorafenib	CNC(=O)C1=CC(=CC=N1)OC2=CC(=C(NC(=O)NC3=CC=C(Cl)C(=C3)C(F)(F)F)C=C2)F	4.381	4	3	6	1.027	0.441
S1354	Lansoprazole	L11	L	11	L1300-384-01	FDA,DMF,CFDA,NDC,PMDA,HMA	USP42-NF37;EP9.3;BP2019;KP Ⅹ;JP17;IP2010;Martindale:The Extra Pharmacopoeia	077255,078730,090331,090763,091212,091269,091509,200816,201921,202176,202194,202319,202366,202396,202637,202727,203187,203203,203306,203957,203964,205868,207156,207157,207394,208025,208784,200218,202588,206006	Gastroenterology	369.36	103577-45-3	Proton Pump	74	200.347	<1		http://selleckchem.com/products/Lansoprazole.html	Lansoprazole is a proton-pump inhibitor (PPI) which prevents the stomach from producing gastric acid.	Transmembrane Transporters	C16H14F3N3O2S	free base	A-65006, AG-1749	CC1=C(OCC(F)(F)F)C=CN=C1C[S](=O)C2=NC3=CC=CC=C3[NH]2	3.442	4	1	6	1.467	0.86
S1183	Danoprevir (ITMN-191)	M11	M	11	L1300-384-01	CFDA	N/A	N/A	Inflammation	731.83	850876-88-9	HCV Protease	144	196.767	<1		http://selleckchem.com/products/Danoprevir.html	Danoprevir(ITMN-191) is a peptidomimetic inhibitor of the NS3/4A protease of hepatitis C virus (HCV) with IC50 of 0.2-3.5 nM, inhibition effect for HCV genotypes 1A/1B/4/5/6 is ~10-fold higher than 2B/3A. Phase 2.	Proteases	C35H46FN5O9S	free base	RG7227	CC(C)(C)OC(=O)NC1CCCCC\C=C/C2CC2(NC(=O)C3CC(CN3C1=O)OC(=O)N4CC5=C(C4)C(=CC=C5)F)C(=O)N[S](=O)(=O)C6CC6	2.922	9	3	8	0.666	0.812
S1356	Levetiracetam	N11	N	11	L1300-384-01	FDA,DMF,EMA,HMA,CFDA,NDC,PMDA	USP42-NF37;EP9.4;BP2019;Martindale:The Extra Pharmacopoeia	076919,076920,077319,077324,077408,078042,078101,078106,078154,078234,078526,078582,078731,078774,078797,078858,078869,078904,078918,078960,078976,078993,079042,079063,079107,079120,090025,090028,090079,090187,090261,090263,090461,090484,090511,090515,090601,090754,090767,090813,090843,090876,090893,090981,090992,091093,091261,091285,091291,091338,091360,091399,091430,091485,091491,091557,091627,…	Neurological Disease	170.21	102767-28-2	Calcium Channel	34	199.753	34	199.753	http://selleckchem.com/products/Levetiracetam.html	Levetiracetam is an anticonvulsant medication used to treat epilepsy.	Transmembrane Transporters	C8H14N2O2	free base	UCB-L059, SIB-S1	CCC(N1CCCC1=O)C(N)=O	-0.304	2	1	3	1.518	1.036
S1185	Ritonavir	O11	O	11	L1300-384-01	FDA,DMF,EMA,HMA,CFDA,NDC,PMDA	USP42-NF37;BP2019;EP9.2;Ph.Int_6th;IP2010;Martindale:The Extra Pharmacopoeia	022282,205508,206041,205425,207407,079074,090371,090471,091202,091203,091677,204739,210540,202573,202738,203759,204587,205040,205801,206614,208890	Infection	720.94	155213-67-5	HIV Protease,P450 (e.g. CYP17)	100	138.708	<1		http://selleckchem.com/products/Ritonavir.html	Ritonavir is a Cytochrome P450 3A and Protease Inhibitor Also inhibits Cytochrome P450 2D6, P-Glycoprotein and induces Cytochrome P450 2C19, Cytochrome P450 1A2, Cytochrome P450 2C9, Cytochrome P450 2B6 and UDP Glucuronosyltransferases.	Proteases	C37H48N6O5S2	free base	ABT-538, A 84538	CC(C)C(NC(=O)N(C)CC1=CSC(=N1)C(C)C)C(=O)NC(CC(O)C(CC2=CC=CC=C2)NC(=O)OCC3=CN=CS3)CC4=CC=CC=C4	4.978	6	4	18	0.721	0.671
S1357	Lidocaine	P11	P	11	L1300-384-01	FDA,DMF,EMA,HMA,CFDA,NDC,PMDA	Ph.Int_6th;JP17;BP2017;USP40-NF35;IP2010;Martindale:The Extra Pharmacopoeia	040911,080198,080210,086724,200675,202346,205318,206297,206498,207810,208604,208822,210256,210958,211019,211469	Neurological Disease	234.34	137-58-6	Histamine Receptor	47	200.563	9	38.4057	http://selleckchem.com/products/Lidocaine.html	Lidocaine is a selective inverse peripheral histamine H1-receptor agonist with an IC50 of >32 μM.	Neuronal Signaling	C14H22N2O	Free Base	Alphacaine	CCN(CC)CC(=O)NC1=C(C)C=CC=C1C	2.626	1	1	5	1.03	0.973
S1517	Natamycin	A12	A	12	L1300-384-01	FDA,DMF,CFDA,NDC	USP42-NF37;Martindale:The Extra Pharmacopoeia	050514	Infection	665.73	7681-93-8	Anti-infection	7	10.5148	<1		http://selleckchem.com/products/Natamycin(Pimaricin).html	Natamycin, a natural and versatile anti-fungal agent during fermentation by the bacterium Streptomyces natalensis, commonly found in soil with little to no flavour interference	Microbiology	C33H47NO13	free base	Pimaricin	CC1C/C=C/C=C/C=C/C=C/C(CC2OC(O)(CC(O)CC3OC3/C=C/C(=O)O1)CC(O)C2C(O)=O)OC4OC(C)C(O)C(N)C4O	-2.824	7	5	3	0.363	0.59
S1696	Hydrocortisone	B12	B	12	L1300-384-01	FDA,DMF,EMA,HMA,CFDA,NDC,PMDA	USP35-NF30;BP2010;JP15;Martindale:The Extra Pharmacopoeia	009659,040247,040310,040351,040417,040503,040646,040761,040879,074171,080344,080355,080395,080400,080452,080456,080489,080496,080568,080624,080642,080692,080693,080732,080781,080848,081203,083140,083365,083999,084059,084243,084247,084969,084970,085025,085026,085027,085028,085070,085191,085282,085527,085662,085663,085733,086079,086080,086154,086155,086170,086256,086257,086271,086272,087315,087317,…	Inflammation	362.46	50-23-7	Glucocorticoid Receptor	73	201.402	<1		http://selleckchem.com/products/Hydrocortisone.html	Hydrocortisone is a steroid hormone or glucocorticoid produced by the adrenal gland.	Endocrinology & Hormones	C21H30O5	free base	N/A	CC12CCC(=O)C=C1CCC3C4CCC(O)(C(=O)CO)C4(C)CC(O)C23	1.283	2	2	2	1.318	1.316
S1538	Telaprevir (VX-950)	C12	C	12	L1300-384-01	FDA,DMF,EMA	N/A	201917	Infection	679.85	402957-28-2	HCV Protease	136	200.044	<1		http://selleckchem.com/products/Telaprevir(VX-950).html	Telaprevir (VX-950) is an HCV NS3-4A serine protease inhibitor with IC50 of 0.35 μM.	Proteases	C36H53N7O6	free base	LY-570310, MP-424	CCCC(NC(=O)C1C2CCCC2CN1C(=O)C(NC(=O)C(NC(=O)C3=NC=CN=C3)C4CCCCC4)C(C)(C)C)C(=O)C(=O)NC5CC5	2.685	8	4	14	0.967	0.485
S1701	Desonide	D12	D	12	L1300-384-01	FDA,DMF,CFDA,NDC	USP42-NF37;USP38-NF33;Martindale:The Extra Pharmacopoeia	017010,017426,073548,074027,074254,075751,075860,202161,202470,207855,208836,209494,209729,209996,210998,212002	Inflammation	416.51	638-94-8	Glucocorticoid Receptor	83	199.275	<1		http://selleckchem.com/products/Desonide.html	Desonide is a low potency topical corticosteroid.	Endocrinology & Hormones	C24H32O6	free base	N/A	CC1(C)OC2CC3C4CCC5=CC(=O)C=CC5(C)C4C(O)CC3(C)C2(O1)C(=O)CO	1.028	4	2	2	2.162	0.699
S1540	Saxagliptin	E12	E	12	L1300-384-01	FDA,DMF,EMA,CFDA,NDC	N/A	205902,205941,205959,205972,205994,206020	Proteases	315.41	361442-04-8	DPP-4	63	199.74	63	199.74	http://selleckchem.com/products/Saxagliptin(Onglyza).html	Saxagliptin is a selective and reversible DPP4 inhibitor with IC50 of 26 nM.	Proteases	C18H25N3O2	Free Base	BMS-477118	NC(C(=O)N1C(CC2CC12)C#N)[C]34CC5[CH2]C(C[C](O)(C5)C3)C4	0.275	1	1	2	0.735	0.873
S1702	Didanosine	F12	F	12	L1300-384-01	FDA,DMF,CFDA,NDC,PMDA,HMA	USP42-NF37;BP2019;EP9.2;Ph.Int_6th;IP2010;Martindale:The Extra Pharmacopoeia	077167,077275,078112,090094,090788	Infection	236.23	69655-05-6	Reverse Transcriptase	47	198.959	<1		http://selleckchem.com/products/Didanosine(Videx).html	Didanosine is a reverse transcriptase inhibitor with an IC50 of 0.49 μM.	Microbiology	C10H12N4O3	free base	N/A	OCC1CCC(O1)[N]2C=NC3=C2N=CNC3=O	-0.844	4	2	2	1.328	0.972
S1547	Febuxostat	G12	G	12	L1300-384-01	FDA,DMF,EMA,HMA,CFDA,NDC,PMDA	Martindale:The Extra Pharmacopoeia	205385,205406,205414,205421,205443,206266,207293,210461,211339,211837	Inflammation	316.37	144060-53-7	ROS	63	199.134	<1		http://selleckchem.com/products/Febuxostat(Uloric).html	Febuxostat is a selective xanthine oxidase inhibitor with Ki of 0.6 nM.	Immunology & Inflammation	C16H16N2O3S	free base	TMX 67, TEI-6720	CC(C)COC1=C(C=C(C=C1)C2=NC(=C(S2)C(O)=O)C)C#N	3.468	3	0	5	1.218	0.736
S1703	Divalproex Sodium	H12	H	12	L1300-384-01	FDA,DMF,NDC	USP42-NF37;IP2010	076941,077100,077254,077296,077567,077615,078182,078239,078290,078411,078445,078597,078700,078705,078755,078790,078791,078853,078919,078979,079080,079163,090062,090070,090161,090210,090407,090554,202419,203730	Neurological Disease	310.41	76584-70-8	HDAC	62	199.736	62	199.736	http://selleckchem.com/products/Divalproex-sodium.html	Divalproex Sodium, consisting of a compound of sodium valproate and valproic acid in a 1:1 molar relationship in an enteric coated form, is a HDAC inhibitor, used in the treatment for epilepsy.	Epigenetics	C16H31NaO4	Sodium Salt	N/A	[Na+].CCCC(CCC)C(O)=O.CCCC(CCC)C([O-])=O	4.025	1	0	10	1.861	1.245
S1548	Dapagliflozin	I12	I	12	L1300-384-01	FDA,DMF,EMA,NDC,PMDA	N/A	211156,211439,211442,211541	Metabolic Disease	408.87	461432-26-8	SGLT	82	200.553	<1		http://selleckchem.com/products/Dapagliflozin.html	Dapagliflozin is a potent and selective hSGLT2 inhibitor with EC50 of 1.1 nM, exhibiting 1200-fold selectivity over hSGLT1. Phase 4.	GPCR & G Protein	C21H25ClO6	free base	BMS-512148	CCOC1=CC=C(CC2=CC(=CC=C2Cl)C3OC(CO)C(O)C(O)C3O)C=C1	2.409	2	4	6	0.574	0.648
S1704	Emtricitabine	J12	J	12	L1300-384-01	FDA,DMF,EMA,HMA,CFDA,NDC,PMDA	Ph.Int_6th;IP2010;Martindale:The Extra Pharmacopoeia	079188,090488,091168	Infection	247.25	143491-57-0	Reverse Transcriptase	49	198.18	49	198.18	http://selleckchem.com/products/Emtricitabine.html	Emtricitabine (FTC) is a new nucleoside agent that has activity against both human immunodeficiency virus (HIV) and hepatitis B virus. It is a reverse transcriptase inhibitor. Intracellular half-life is 39 h.	Microbiology	C8H10FN3O3S	free base	N/A	NC1=NC(=O)N(C=C1F)C2CSC(CO)O2	-0.68	3	2	2	1.123	1.153
S1549	Nebivolol HCl	K12	K	12	L1300-384-01	FDA,DMF,NDC,HMA	USP;IP2010;Martindale:The Extra Pharmacopoeia	203659,203683,203741,203821,203828,203966,206729	Cardiovascular Disease	441.9	152520-56-4	Adrenergic Receptor	88	199.14	<1		http://selleckchem.com/products/Nebivolol(Bystolic).html	Nebivolol HCl selectively inhibits β1-adrenoceptor with IC50 of 0.8 nM.	Neuronal Signaling	C22H26ClF2NO4	Hydrochloride	R-65824	Cl.OC(CNCC(O)C1CCC2=C(O1)C=CC(=C2)F)C3CCC4=CC(=CC=C4O3)F	3.939	2	3	6	0.998	0.528
S1705	Progesterone	L12	L	12	L1300-384-01	FDA,DMF,CFDA,NDC,PMDA,HMA	USP42-NF37;KP Ⅹ; EP9.2;Ph.Int_6th;JP17;IP2010;Martindale:The Extra Pharmacopoeia	009238,017362,075906,090845,091033,200456,200900,202121,205229,207724,208801,210965,211285	Endocrinology	314.46	57-83-0	Estrogen/progestogen Receptor	22	69.9612	<1		http://selleckchem.com/products/Progesterone(Prometrium).html	Progesterone is an endogenous steroid hormone involved in the menstrual cycle, pregnancy, and embryogenesis of humans and other species. A potent agonist of the nuclear progesterone receptor (nPR) with Kd of 1 nM An agonist of the membrane progesterone receptors(mPRs) An antagonist of the σ1 receptor.	Endocrinology & Hormones	C21H30O2	free base	N/A	CC(=O)C1CCC2C3CCC4=CC(=O)CCC4(C)C3CCC12C	3.86	2	0	1	0.524	1.043
S1550	Pimobendan	M12	M	12	L1300-384-01	PMDA	USP42-NF37 ;BP2019;EP9.5;Martindale:The Extra Pharmacopoeia	N/A	Cardiovascular Disease	334.37	74150-27-9	PDE	67	200.377	<1		http://selleckchem.com/products/Pimobendan(Vetmedin).html	Pimobendan is a selective inhibitor of PDE3 with IC50 of 0.32 μM.	Metabolism	C19H18N4O2	free base	UD-CG 115 BS	COC1=CC=C(C=C1)C2=NC3=CC(=CC=C3[NH]2)C4=NNC(=O)CC4C	2.936	4	2	3	0.893	0.613
S1706	Lamivudine	N12	N	12	L1300-384-01	FDA,DMF,EMA,HMA,CFDA,NDC,PMDA	USP42-NF37;BP2019;KP Ⅹ;EP9.2;Ph.Int_6th;IP2010;Martindale:The Extra Pharmacopoeia	077221,077357,077464,077695,077980,078545,078636,078850,090198,090433,090457,091475,091606,200406,202032,202941,203260,203277,203564,203586,204002,204528,205217,206974,211306	Infection	229.26	134678-17-4	Reverse Transcriptase	46	200.646	46	200.646	http://selleckchem.com/products/Lamivudine(Epivir).html	Lamivudine is a potent nucleoside analog reverse transcriptase inhibitor, used for treatment of chronic HBV and HIV/AIDS. It works by blocking the HIV reverse transcriptase and hepatitis B virus polymerase.	Microbiology	C8H11N3O3S	free base	GR109714X	NC1=NC(=O)N(C=C1)C2CSC(CO)O2	-0.59	3	2	2	1.821	1.03
S1565	VX-809 (Lumacaftor)	O12	O	12	L1300-384-01	FDA,EMA,NDC	N/A	206038,211358	Gastroenterology/Respiratory Disease	452.41	936727-05-8	CFTR	90	198.935	<1		http://selleckchem.com/products/VX-809.html	VX-809 (Lumacaftor) acts to correct CFTR mutations common in cystic fibrosis by increasing mutant CFTR (F508del-CFTR) maturation,EC50 of 0.1 μM in fisher rat thyroid cells. Phase 3.	Transmembrane Transporters	C24H18F2N2O5	free base	VRT 826809	CC1=C(N=C(NC(=O)C2(CC2)C3=CC4=C(OC(F)(F)O4)C=C3)C=C1)C5=CC=CC(=C5)C(O)=O	6.411	5	1	5	0.357	0.563
S1709	Estradiol	P12	P	12	L1300-384-01	FDA,DMF,EMA,HMA,CFDA,NDC,PMDA	USP39-NF34;BP2015;JP16;IP2010;Martindale:The Extra Pharmacopoeia	020167,020538,021048,040114,040138,040197,040275,040297,040326,075182,075233,201675,205256,206388,206685,208788,209767,210194,210264,210488,211293,211396	Endocrinology	272.38	50-28-2	Estrogen/progestogen Receptor	54	198.252	<1		http://selleckchem.com/products/Estradiol.html	Estradiol, or more precisely, 17β-estradiol, is a human sex hormone and steroid, and the primary female sex hormone.	Endocrinology & Hormones	C18H24O2	free base	N/A	CC12CCC3C(CCC4=C3C=CC(=C4)O)C1CCC2O	3.838	0	2	0	1.3	1.062
S1188	Anastrozole	A13	A	13	L1300-384-01	FDA,DMF,CFDA,NDC,PMDA,HMA	USP42-NF37;EP9.3;BP2019;IP2010;Martindale:The Extra Pharmacopoeia	078058,078322,078485,078921,078944,078984,079007,079220,090088,090568,090732,091051,091164,091177,091242,091331,200654,206037	Endocrinology	293.37	120511-73-1	Aromatase	59	201.111	<1		http://selleckchem.com/products/Anastrozole.html	Anastrozole is a third-generation nonsteroidal selective aromatase inhibitor. It may offer greater selectivity compared with other aromatase inhibitors, being without any intrinsic endocrine effects and with no apparent effect on the synthesis of adrenal steroids.	Endocrinology & Hormones	C17H19N5	free base	ZD-1033	CC(C)(C#N)C1=CC(=CC(=C1)C[N]2C=NC=N2)C(C)(C)C#N	2.965	2	0	4	1.022	0.597
S1358	Loratadine	B13	B	13	L1300-384-01	FDA,DMF,CFDA,NDC,PMDA,HMA	USP42-NF37;BP2019;EP9.2;Martindale:The Extra Pharmacopoeia	021512,021734,075209,075505,075565,075728,075790,075815,075822,075990,076011,076134,076154,076301,076471,076529,076805,077421,078447,201865,202538,206214,207569,208314,208477,208931,210088	Inflammation	382.88	79794-75-5	Histamine Receptor	17	44.4003	<1		http://selleckchem.com/products/Loratadine.html	Loratadine is a histamine H1 receptor antagonist, used to treat allergies. Also acts as a selective inhibitor of B(0)AT2 with IC50 of 4 μM.	Neuronal Signaling	C22H23ClN2O2	free base	SCH29851	CCOC(=O)N1CCC(CC1)=C2C3=C(CCC4=C2N=CC=C4)C=C(Cl)C=C3	5	3	0	2	1.612	0.906
S1189	Aprepitant	C13	C	13	L1300-384-01	FDA,DMF,EMA,HMA,NDC,PMDA	USP42-NF37;Martindale:The Extra Pharmacopoeia	090999,207777	Neurological Disease	534.43	170729-80-3	Substance P	107	200.213	<1		http://selleckchem.com/products/Aprepitant.html	Aprepitant is a potent and selective neurokinin-1 receptor antagonist with IC50 of 0.1 nM.	Others	C23H21F7N4O3	free base	MK-0869, L-754030	CC(OC1OCCN(CC2=NNC(=O)N2)C1C3=CC=C(F)C=C3)C4=CC(=CC(=C4)C(F)(F)F)C(F)(F)F	4.635	4	2	8	0.687	0.833
S1359	Losartan Potassium (DuP 753)	D13	D	13	L1300-384-01	FDA,DMF,CFDA,NDC,PMDA,HMA	USP42-NF37;BP2019;KP Ⅹ;EP9.2;JP17;IP2010;Martindale:The Extra Pharmacopoeia	076958,077424,077459,078232,078243,090083,090382,090428,090467,090544,090790,091129,091497,091541,091590,200290,201170,202230,203030,203835,204795	Cardiovascular Disease	462.01	124750-99-8	RAAS	92	199.13	92	199.13	http://selleckchem.com/products/losartan-potassium.html	Losartan is an angiotensin II receptor antagonist, competes with the binding of angiotensin II to AT1 receptors with IC50 of 20 nM.	Endocrinology & Hormones	C22H23ClKN6O	Potassium salt	MK 954	[KH].CCCCC1=NC(=C(CO)[N]1CC2=CC=C(C=C2)C3=C(C=CC=C3)C4=NN=N[NH]4)Cl	4.241	4	2	8	1.016	1.327
S1190	Bicalutamide	E13	E	13	L1300-384-01	FDA,DMF,CFDA,NDC,PMDA,HMA	USP42-NF37;BP2019;EP9.2;Martindale:The Extra Pharmacopoeia	076932,077973,077995,078285,078575,078634,078917,079045,079089,079110,079185,091011,200274	Endocrinology	430.37	90357-06-5	Androgen Receptor	86	199.828	<1		http://selleckchem.com/products/Bicalutamide(Casodex).html	Bicalutamide is an androgen receptor (AR) antagonist with IC50 of 0.16 μM in LNCaP/AR(cs)cell line.	Endocrinology & Hormones	C18H14F4N2O4S	free base	ICI-176334	CC(O)(C[S](=O)(=O)C1=CC=C(F)C=C1)C(=O)NC2=CC=C(C#N)C(=C2)C(F)(F)F	2.926	3	1	6	0.294	0.515
S1367	Amonafide	F13	F	13	L1300-384-01	DMF	Martindale:The Extra Pharmacopoeia	N/A	Cancer	283.33	69408-81-7	Topoisomerase	57	201.179	<1		http://selleckchem.com/products/Amonafide.html	Amonafide produces protein-associated DNA-strand breaks through a topoisomerase II-mediated reaction, but does not produce topoisomerase I-mediated DNA cleavage. Phase 3.	DNA Damage	C16H17N3O2	free base	NSC308847,AS1413	CN(C)CCN1C(=O)C2=C3C(=CC=C2)C=C(N)C=C3C1=O	1.162	2	1	3	1.543	1.059
S1191	Fulvestrant	G13	G	13	L1300-384-01	FDA,DMF,EMA,HMA,NDC,PMDA	USP42-NF37;BP2019;Martindale:The Extra Pharmacopoeia	205935,207754,210044,210326	Cancer	606.77	129453-61-8	Estrogen/progestogen Receptor	100	164.807	<1		http://selleckchem.com/products/Fulvestrant.html	Fulvestrant is an estrogen receptor (ER) antagonist with IC50 of 0.94 nM in a cell-free assay.	Endocrinology & Hormones	C32H47F5O3S	free base	ICI-182780, ZD 9238	CC12CCC3C(C(CCCCCCCCC[S](=O)CCCC(F)(F)C(F)(F)F)CC4=C3C=CC(=C4)O)C1CCC2O	8.437	1	2	15	1.17	0.856
S1368	Acitretin	H13	H	13	L1300-384-01	FDA,DMF,CFDA,NDC,HMA	USP42-NF37;BP2019;EP9.5;Martindale:The Extra Pharmacopoeia	091455,202148,202552,202897,203707,204633	Metabolic Disease	326.43	55079-83-9	Retinoid Receptor	20	61.2689	<1		http://selleckchem.com/products/Acitretin.html	Acitretin is a second generation retinoid used for psoriasis.	Metabolism	C21H26O3	free base	Etretin, RO 10-1670	COC1=CC(=C(\C=C\C(C)=C\C=C\C(C)=C\C(O)=O)C(=C1C)C)C	5.665	2	0	6	0.941	1.216
S1192	Raltitrexed	I13	I	13	L1300-384-01	CFDA	Martindale:The Extra Pharmacopoeia	N/A	Cancer	458.49	112887-68-0	DNA/RNA Synthesis	91	198.478	<1		http://selleckchem.com/products/Raltitrexed.html	Raltitrexed is a thymidylate synthase inhibitor with an IC50 of 9 nM for the inhibition of L1210 cell growth.	DNA Damage	C21H22N4O6S	free base	ZD-1694	CN(CC1=CC2=C(C=C1)N=C(C)NC2=O)C3=CC=C(S3)C(=O)NC(CCC(O)=O)C(O)=O	1.528	5	2	9	0.851	0.833
S1373	Daptomycin	J13	J	13	L1300-384-01	FDA,DMF,EMA,HMA,CFDA,NDC,PMDA	Martindale:The Extra Pharmacopoeia	091039,202857,203797,205037,206005,206077,208375,208385,209949	Infection	1620.67	103060-53-3	Anti-infection,DNA/RNA Synthesis	100	61.7029	100	61.7029	http://selleckchem.com/products/Daptomycin.html	Daptomycin is a novel antibiotic with rapid in vitro bactericidal activity against gram-positive organisms.	DNA Damage	C72H101N17O26	free base	LY146032	CCCCCCCCCC(=O)NC(CC1=C[NH]C2=C1C=CC=C2)C(=O)NC(CC(N)=O)C(=O)NC(CC(O)=O)C(=O)NC3C(C)OC(=O)C(CC(=O)C4=CC=CC=C4N)NC(=O)C(NC(=O)C(CO)NC(=O)CNC(=O)C(CC(O)=O)NC(=O)C(C)NC(=O)C(CC(O)=O)NC(=O)C(CCCN)NC(=O)CNC3=O)C(C)CC(O)=O	-7.895	21	18	35	2.089	1.396
S1193	Thalidomide	K13	K	13	L1300-384-01	FDA,DMF,EMA,CFDA,NDC,PMDA	USP42-NF37 ;Martindale:The Extra Pharmacopoeia	020785,021430	Immunology	258.23	50-35-1	E3 Ligase ,TNF-alpha	51	197.498	<1		http://selleckchem.com/products/Thalidomide.html	Thalidomide was introduced as a sedative drug, immunomodulatory agent and also is investigated for treating symptoms of many cancers. Thalidomide inhibits an E3 ubiquitin ligase, which is a CRBN-DDB1-Cul4A complex.	Ubiquitin	C13H10N2O4	free base	N/A	O=C1CCC(N2C(=O)C3=C(C=CC=C3)C2=O)C(=O)N1	0.097	4	1	1	0.391	0.633
S1374	Doripenem Hydrate	L13	L	13	L1300-384-01	FDA,DMF,EMA,NDC,PMDA	Martindale:The Extra Pharmacopoeia	022106	Infection	438.52	364622-82-2	Anti-infection	36	82.0943	26	59.2903	http://selleckchem.com/products/Doripenem-Hydrate.html	Doripenem Hydrate is an ultra-broad-spectrum injectable antibiotic, used to treat complicated intra-abdominal infections and complicated urinary tract infections.	Microbiology	C15H26N4O7S2	Hydrate	S-4661	O.CC(O)C1C2C(C)C(=C(N2C1=O)C(O)=O)SC3CNC(CN[S](N)(=O)=O)C3	-5.546	4	4	7	0.75	1.137
S1196	Exemestane	M13	M	13	L1300-384-01	FDA,DMF,CFDA,NDC,PMDA,HMA	USP42-NF37;BP2019;EP9.2;Martindale:The Extra Pharmacopoeia	077431,200898,202602,203315,206421,209208,210323,211031	Endocrinology	296.4	107868-30-4	Aromatase	54	182.186	<1		http://selleckchem.com/products/Exemestane.html	Exemestane is an aromatase inhibitor, inhibits human placental and rat ovarian aromatase with IC50 of 30 nM and 40 nM, respectively.	Endocrinology & Hormones	C20H24O2	free base	FCE24304, PNU155971	CC12CCC3C(CC(=C)C4=CC(=O)C=CC34C)C1CCC2=O	3.606	2	0	0	0.501	0.914
S1376	Gestodene	N13	N	13	L1300-384-01	DMF,CFDA,NDC,HMA	BP2019;EP9.2;Martindale:The Extra Pharmacopoeia	N/A	Endocrinology	310.43	60282-87-3	Estrogen/progestogen Receptor	62	199.723	<1		http://selleckchem.com/products/Gestodene.html	Gestodene is a progestogen hormonal contraceptive.	Endocrinology & Hormones	C21H26O2	free base	SH B 331	CCC12CCC3C(CCC4=CC(=O)CCC34)C1C=CC2(O)C#C	4.462	1	0	1	1.253	1.326
S1197	Finasteride	O13	O	13	L1300-384-01	FDA,DMF,CFDA,NDC,PMDA,HMA	USP42-NF37;BP2019;KP Ⅹ;IP2010;Martindale:The Extra Pharmacopoeia	076340,76436,76437,76511,76905,77251,77335,77578,77914,78161,78341,78371,78900,90060,90061,90121,90507,90508,91643,203687,204304,207750	Endocrinology	372.54	98319-26-7	5-alpha Reductase	75	201.321	<1		http://selleckchem.com/products/Finasteride.html	Finasteride is a potent, reversible inhibitor of the rat type 1 5 alpha-reductase with Ki of 10.2 nM, used in the treatment of benign prostatic hyperplasia (BPH) and male pattern baldness (MPB).	Endocrinology & Hormones	C23H36N2O2	free base	MK-906	CC(C)(C)NC(=O)C1CCC2C3CCC4NC(=O)C=CC4(C)C3CCC12C	3.174	2	2	2	1.091	0.788
S1377	Drospirenone	P13	P	13	L1300-384-01	FDA,DMF,NDC,HMA	USP42-NF37;BP2019;EP9.2;Martindale:The Extra Pharmacopoeia	077527,078515,078833,090081,201663,202131,202594,203291,204296,204848,205876,207245,209423,210017,211944,203593,203594,205947	Endocrinology	366.49	67392-87-4	Estrogen/progestogen Receptor	73	199.187	<1		http://selleckchem.com/products/Drospirenone.html	Drospirenone is a synthetic progestin that is an analog to spironolactone.	Endocrinology & Hormones	C24H30O3	free base	ZK 3059	CC12CCC(=O)C=C1C3CC3C4C2CCC5(C)C4C6CC6C57CCC(=O)O7	3.383	3	0	0	1.802	1.242
S1567	Pomalidomide	A14	A	14	L1300-384-01	FDA,EMA,NDC,PMDA	N/A	204026	Cancer	273.24	19171-19-8	TNF-alpha	54	197.628	<1		http://selleckchem.com/products/Pomalidomide(CC-4047).html	Pomalidomide inhibits LPS-induced TNF-α release with IC50 of 13 nM in PBMCs.	Apoptosis	C13H11N3O4	free base	CC-4047	NC1=C2C(=O)N(C3CCC(=O)NC3=O)C(=O)C2=CC=C1	-0.65	4	2	1	1.152	0.686
S1712	Deferasirox	B14	B	14	L1300-384-01	FDA,DMF,EMA,HMA,NDC,PMDA	EP;Martindale:The Extra Pharmacopoeia	203560,208697,208882,209426,210920,211383	Endocrinology	373.36	201530-41-8	P450 (e.g. CYP17)	74	198.2	<1		http://selleckchem.com/products/Deferasirox(Exjade).html	Deferasirox is an iron chelator, also a cytochrome P450 3A4 inducer, Cytochrome P450 2C8 inhibitor, and Cytochrome P450 1A2 inhibitor.	Proteases	C21H15N3O4	free base	CGP-72670, ICL-670	OC(=O)C1=CC=C(C=C1)[N]2N=C(N=C2C3=CC=CC=C3O)C4=CC=CC=C4O	4.063	3	2	4	0.703	0.684
S1569	Tazarotene	C14	C	14	L1300-384-01	FDA,DMF,CFDA,NDC,HMA	Martindale:The Extra Pharmacopoeia	208258,208662,211175	Inflammation	351.46	118292-40-3	Retinoid Receptor	10	28.4527	<1		http://selleckchem.com/products/Tazarotene(Avage).html	Tazarotene is a retinoid prodrug of tazarotenic acid, which is a RAR agonist, used to treat psoriasis, acne, and sun damaged skin.	Metabolism	C21H21NO2S	free base	AGN190168	CCOC(=O)C1=CN=C(C=C1)C#CC2=CC3=C(SCCC3(C)C)C=C2	4.951	3	0	5	0.795	0.536
S1713	Piroxicam	D14	D	14	L1300-384-01	FDA,DMF,CFDA,NDC,PMDA	USP42-NF37 ;BP2019;KP Ⅹ;EP9.2;JP17;IP2010;Martindale:The Extra Pharmacopoeia	073536,073637,073638,073651,074036,074043,074102,074103,074116,074118,074131,074148,074287,074460,074808,205585,206136,206152,207938,208340,208991,209256,210347	Inflammation	331.35	36322-90-4	COX	66	199.185	<1		http://selleckchem.com/products/Piroxicam(Feldene).html	Piroxicam is a non-selective COX inhibitor, used in the treatment of rheumatoid and osteoarthritis.	Neuronal Signaling	C15H13N3O4S	free base	CP 16171	CN1C(=C(O)C2=C(C=CC=C2)[S]1(=O)=O)C(=O)NC3=NC=CC=C3	0.501	4	2	2	0.735	0.962
S1573	Fasudil (HA-1077) HCl	E14	E	14	L1300-384-01	DMF,CFDA,PMDA	Martindale:The Extra Pharmacopoeia	N/A	Cardiovascular Disease	327.83	105628-07-7	Autophagy,ROCK	5	15.2518	65	198.273	http://selleckchem.com/products/Fasudil-HCl(HA-1077).html	Fasudil(HA-1077), a potent and selective inhibitor of Rho kinase, displays less potent inhibiton over PKA, PKG, PKC and MLCK with Ki of 1.6, 1.6, 3.3, and 36 μM in cell-free assays, respectively.	Cell Cycle	C14H18ClN3O2S	Hydrochloride	N/A	Cl.O=[S](=O)(N1CCCNCC1)C2=C3C=CN=CC3=CC=C2	0.57	3	1	2	0.576	0.62
S1714	Gemcitabine	F14	F	14	L1300-384-01	FDA,DMF,CFDA,NDC,PMDA,HMA	USP42-NF37;BP2019;EP9.2;Martindale:The Extra Pharmacopoeia	078460,090644	cancer	263.2	95058-81-4	Autophagy,DNA/RNA Synthesis	52	197.568	52	197.568	http://selleckchem.com/products/Gemcitabine(Gemzar).html	Gemcitabine, a nucleic acid synthesis inhibitor, is a very potent and specific deoxycytidine analogue, used as chemotherapy.	DNA Damage	C9H11F2N3O4	Free Base	LY-188011, NSC 613327	NC1=NC(=O)N(C=C1)C2OC(CO)C(O)C2(F)F	-1.394	3	3	2	1.045	0.865
S1576	Sulfasalazine	G14	G	14	L1300-384-01	FDA,DMF,CFDA,NDC,HMA	USP42-NF37 ;EP9.2;BP2019;KP Ⅹ;Ph.Int_6th;Martindale:The Extra Pharmacopoeia	040349,075339,080197,084964,085828,086184,087197,088052,089339,089590	Inflammation	398.39	599-79-1	Immunology & Inflammation related	80	200.808	<1		http://selleckchem.com/products/Sulfasalazine(Azulfidine).html	Sulfasalazine is a sulfa derivative of mesalazine, used as an anti-inflammatory agent to treat bowel disease and rheumatoid arthritis.	Immunology & Inflammation	C18H14N4O5S	free base	Azulfidine	OC(=O)C1=C(O)C=CC(=C1)N=NC2=CC=C(C=C2)[S](=O)(=O)NC3=CC=CC=N3	3.463	6	2	6	0.923	1.041
S1715	Glipizide	H14	H	14	L1300-384-01	FDA,DMF,CFDA,NDC,HMA	USP42-NF37;EP9.7;BP2019;IP2010;Martindale:The Extra Pharmacopoeia	074223,074226,074305,074370,074378,074387,074438,074497,074542,074550,074619,075795,076159,076467,077820,202298,203499,204720,206928	Endocrinology	445.54	29094-61-9	Others	89	199.758	<1		http://selleckchem.com/products/Glipizide(Glucotrol).html	Glipizide is used to treat high blood sugar levels caused by a type of diabetes mellitus called type 2 diabetes.	Others	C21H27N5O4S	free base	CP-28720	CC1=NC=C(N=C1)C(=O)NCCC2=CC=C(C=C2)[S](=O)(=O)NC(=O)NC3CCCCC3	1.902	6	3	7	1.59	1.221
S1578	Candesartan	I14	I	14	L1300-384-01	FDA,DMF,CFDA,NDC,PMDA,HMA	USP42-NF37;Martindale:The Extra Pharmacopoeia	078702,091390,202079,203813,209119,210302	Cardiovascular Disease	440.45	139481-59-7	RAAS	88	199.796	<1		http://selleckchem.com/products/Candesartan(Atacand).html	Candesartan is an angiotensin II receptor antagonist with IC50 of 0.26 nM.	Endocrinology & Hormones	C24H20N6O3	free base	CV-11974	CCOC1=NC2=C([N]1CC3=CC=C(C=C3)C4=CC=CC=C4C5=N[NH]N=N5)C(=CC=C2)C(O)=O	4.626	6	1	7	0.561	0.805
S1716	Glyburide (Glibenclamide)	J14	J	14	L1300-384-01	FDA,DMF,CFDA,NDC	USP42-NF37	074388,075947,076257,077537,090937,203379,203581,206079,206483,206749	Endocrinology	494	10238-21-8	Potassium Channel	99	200.405	<1		http://selleckchem.com/products/Glyburide(Diabeta).html	Glyburide (Glibenclamide) is a known blocker of vascular ATP-sensitive K+ channels (KATP), used in the treatment of type 2 diabetes.	Transmembrane Transporters	C23H28ClN3O5S	free base	N/A	COC1=C(C=C(Cl)C=C1)C(=O)NCCC2=CC=C(C=C2)[S](=O)(=O)NC(=O)NC3CCCCC3	4.14	5	3	8	0.56	0.94
S1593	Apixaban	K14	K	14	L1300-384-01	FDA,DMF,EMA,CFDA,NDC,PMDA	N/A	209845,209944,210013,210026,210119,210156	Cardiovascular Disease	459.5	503612-47-3	Factor Xa	18	39.173	<1		http://selleckchem.com/products/Apixaban(BMS-562247-01).html	Apixaban is a highly selective, reversible inhibitor of Factor Xa with Ki of 0.08 nM and 0.17 nM in human and rabbit, respectively.	Metabolism	C25H25N5O4	free base	BMS 562247-01	COC1=CC=C(C=C1)[N]2N=C(C(N)=O)C3=C2C(=O)N(CC3)C4=CC=C(C=C4)N5CCCCC5=O	2.865	5	1	5	0.86	0.755
S1717	Fomepizole	L14	L	14	L1300-384-01	FDA,DMF,NDC,PMDA,HMA	Martindale:The Extra Pharmacopoeia	078368,078537,078639,079033	Metabolic Disease	82.1	7554-65-6	Dehydrogenase	The physical form of the compound is liquid, which can be dissolved in any proportion.				http://selleckchem.com/products/Fomepizole(Antizol).html	Fomepizole is a competitive inhibitor of alcohol dehydrogenase, the enzyme that catalyzes the initial steps in the metabolism of ethylene glycol and methanol to their toxic metabolites.	Metabolism	C4H6N2	free base	4-methylpyrazole, Antizol, Antizol-Vet	CC1=C[NH]N=C1	0.76	1	1	0	0.995	1.056
S1601	Reserpine	M14	M	14	L1300-384-01	FDA,DMF,CFDA,PMDA	USP42-NF37;BP2019;KP Ⅹ;EP9.2;JP17;IP2010;Martindale:The Extra Pharmacopoeia	009627,009663,009667,009838,009859,010441,011185,080393,080446,080457,080492,080525,080582,080637,080679,080721,080723,080749,080753,080975,083058,083145,084663,084974,085207,085401,085775,086117,089019,089020	Cardiovascular Disease	608.68	50-55-5	Others	13	21.3577	<1		http://selleckchem.com/products/Reserpine.html	Reserpine is an inhibitor of multidrug efflux pumps, used as an antipsychotic and antihypertensive drug.	Others	C33H40N2O9	free base	N/A	COC1C(CC2CN3CCC4=C([NH]C5=C4C=CC(=C5)OC)C3CC2C1C(=O)OC)OC(=O)C6=CC(=C(OC)C(=C6)OC)OC	4.242	9	1	10	0.709	0.728
S1718	Adefovir Dipivoxil	N14	N	14	L1300-384-01	FDA,DMF,EMA,CFDA,NDC	Martindale:The Extra Pharmacopoeia	202051,205459	Infection	501.47	142340-99-6	Reverse Transcriptase	100	199.414	<1		http://selleckchem.com/products/Adefovir-Dipivoxil(Preveon).html	Adefovir Dipivoxil is a reverse transcriptase inhibitor, used in the treatment of chronic hepatitis B virus (HBV).	Microbiology	C20H32N5O8P	free base	N/A	CC(C)(C)C(=O)OCO[P](=O)(COCC[N]1C=NC2=C1N=CN=C2N)OCOC(=O)C(C)(C)C	1.666	10	1	15	2.128	0.88
S1603	Furosemide	O14	O	14	L1300-384-01	FDA,DMF,CFDA,NDC,PMDA,HMA	USP42-NF37;EP9.4;KP Ⅹ;BP2019;Ph.Int_6th;JP17;IP2010	018025,018267,018369,018370,018413,018415,018419,018420,018487,018507,018569,018579,018667,018670,018750,018753,018790,018823,018868,018902,019036,070014,070017,070019,070023,070043,070078,070082,070086,070095,070096,070100,070412,070413,070433,070434,070449,070450,070528,070578,070604,070655,071379,071439,071594,072080,074017,074337,075241,076796,077293,077941,078010,091258,202747,203428,207552,…	Cardiovascular Disease	330.74	54-31-9	Sodium Channel	66	199.553	<1		http://selleckchem.com/products/Furosemide(Lasix).html	Furosemide is a potent NKCC2 (Na-K-2Cl symporter) inhibitor, used in the treatment of congestive heart failure and edema.	Transmembrane Transporters	C12H11ClN2O5S	free base	N/A	N[S](=O)(=O)C1=C(Cl)C=C(NCC2=CC=CO2)C(=C1)C(O)=O	1.403	4	2	5	0.546	0.583
S1719	Zalcitabine	P14	P	14	L1300-384-01	FDA,HMA	USP42-NF37;Martindale:The Extra Pharmacopoeia	020199	Infection	211.22	7481-89-2	Reverse Transcriptase	7	33.1408	42	198.845	http://selleckchem.com/products/Zalcitabine.html	Zalcitabine is a nucleoside analog HIV reverse transcriptase inhibitor (NARTI).	Microbiology	C9H13N3O3	free base	NSC 606170, Ro 24-2027/000	NC1=NC(=O)N(C=C1)C2CCC(CO)O2	-0.991	3	2	2	1.399	0.92
S1199	Cladribine	A15	A	15	L1300-384-01	FDA,DMF,EMA,CFDA,NDC,PMDA	USP42-NF37;BP2019;EP9.2;All compounds are not protected by patents	075405,076571,200510	Cancer	285.69	4291-63-8	DNA/RNA Synthesis	57	199.517	<1		http://selleckchem.com/products/Cladribine.html	Cladribine is an adenosine deaminase inhibitor for U266, RPMI8226, and MM1.S cells with IC50 of approximately 2.43 μM, 0.75 μM, and 0.18 μM, respectively.	DNA Damage	C10H12ClN5O3	free base	2-CdA, 2-chlorodeoxyadenosine	NC1=NC(=NC2=C1N=C[N]2C3CC(O)C(CO)O3)Cl	-0.259	4	3	2	1.343	0.615
S1378	Ruxolitinib (INCB018424)	B15	B	15	L1300-384-01	FDA,DMF,EMA,NDC,PMDA	N/A	202192	Cancer	306.37	941678-49-5	JAK	61	199.106	<1		http://selleckchem.com/products/INCB18424.html	Ruxolitinib (INCB018424) is the first potent, selective, JAK1/2 inhibitor to enter the clinic with IC50 of 3.3 nM/2.8 nM in cell-free assays, >130-fold selectivity for JAK1/2 versus JAK3.	JAK/STAT	C17H18N6	free base	N/A	N#CCC(C1CCCC1)[N]2C=C(C=N2)C3=NC=NC4=C3C=C[NH]4	2.88	3	1	4	0.671	0.692
S1200	Decitabine	C15	C	15	L1300-384-01	FDA,DMF,EMA,CFDA,NDC	Martindale:The Extra Pharmacopoeia	202969,203131,203475,204607,205582,206033,207100,208601,209056,210756	Cardiovascular Disease	228.21	2353-33-5	DNA Methyltransferase	45	197.187	10	43.8193	http://selleckchem.com/products/Decitabine.html	Decitabine is a DNA methyltransferase inhibitor, incorporating into DNA and resulting in hypomethylation of DNA and intra-S-phase arrest of DNA replication. It is used to treat myelodysplastic syndrome (MDS).	Epigenetics	C8H12N4O4	free base	Deoxycytidine	NC1=NC(=O)N(C=N1)C2CC(O)C(CO)O2	-1.093	4	3	2	0.55	0.801
S1379	Isotretinoin	D15	D	15	L1300-384-01	FDA,DMF,CFDA,NDC,HMA	USP42-NF37;BP2019;KP Ⅹ;EP9.5;Martindale:The Extra Pharmacopoeia	207792	Metabolic Disease	300.44	4759-48-2	Hydroxylase	60	199.707	<1		http://selleckchem.com/products/Isotretinoin.html	It was developed to be used as a chemotherapy medication for the treatment of brain cancer, pancreatic cancer and more.	Metabolism	C20H28O2	free base	13-cis retinoic acid	CC1=C(\C=C\C(C)=C\C=C\C(C)=C/C(O)=O)C(C)(C)CCC1	5.551	1	0	5	0.994	0.994
S1202	Dutasteride	E15	E	15	L1300-384-01	FDA,DMF,NDC,PMDA,HMA	USP42-NF37;BP2019;EP9.2;Martindale:The Extra Pharmacopoeia	090095,200899,202204,202421,202530,202660,202808,203118,203241,204262,204292,204373,204376,204705,206373,206574,207935,208227,209909,202509,202975,207769	Endocrinology	528.53	164656-23-9	5-alpha Reductase	62	117.306	<1		http://selleckchem.com/products/Dutasteride.html	Dutasteride is a dual 5-α reductase inhibitor that inhibits conversion of testosterone to dihydrotestosterone (DHT).	Endocrinology & Hormones	C27H30F6N2O2	free base	GI198745, GG-745	CC12CCC3C(CCC4NC(=O)C=CC34C)C1CCC2C(=O)NC5=CC(=CC=C5C(F)(F)F)C(F)(F)F	5.703	2	2	4	1.748	0.892
S1380	Lopinavir	F15	F	15	L1300-384-01	FDA,DMF,EMA,HMA,NDC,PMDA	USP42-NF37;BP2019;EP9.2;Ph.Int_6th;IP2010;Martindale:The Extra Pharmacopoeia	205425,207407,204739,079074,090371,090471,091202,091203,091677,210540	Infection	628.8	192725-17-0	HIV Protease	126	200.382	<1		http://selleckchem.com/products/Lopinavir.html	Lopinavir is a potent HIV protease inhibitor with Ki of 1.3 pM in a cell-free assay.	Proteases	C37H48N4O5	free base	ABT-378	CC(C)C(N1CCCNC1=O)C(=O)NC(CC(O)C(CC2=CC=CC=C2)NC(=O)COC3=C(C)C=CC=C3C)CC4=CC=CC=C4	4.926	4	4	15	2.044	1.401
S1204	Melatonin	G15	G	15	L1300-384-01	DMF,EMA,HMA,NDC	USP42-NF37;BP2019;Martindale:The Extra Pharmacopoeia	N/A	Endocrinology	232.28	73-31-4	MT Receptor	47	202.342	<1		http://selleckchem.com/products/Melatonin.html	Melatonin is a MT receptor agonist, used as a dietary supplement.	GPCR & G Protein	C13H16N2O2	free base	N/A	COC1=CC2=C([NH]C=C2CCNC(C)=O)C=C1	1.555	2	2	4	1.352	0.871
S1381	Meropenem	H15	H	15	L1300-384-01	FDA,DMF,EMA,HMA,CFDA,NDC,PMDA	USP42-NF37;BP2019;KP Ⅹ;Martindale:The Extra Pharmacopoeia	090940,091201,091404,204139,204854,205835,205883,206086,206141,202106	Infection	383.46	96036-03-2	Anti-infection	76	198.195	8	20.8627	http://selleckchem.com/products/Meropenem.html	Meropenem is an ultra-broad spectrum injectable antibiotic.	Microbiology	C17H25N3O5S	free base	SM 7338	CC(O)C1C2C(C)C(=C(N2C1=O)C(O)=O)SC3CNC(C3)C(=O)N(C)C	-4.129	3	2	5	1.411	0.939
S1206	Bisoprolol fumarate	I15	I	15	L1300-384-01	FDA,DMF,CFDA,NDC,PMDA,HMA	USP42-NF37;BP2019;KP Ⅹ;EP9.2;JP17;Martindale:The Extra Pharmacopoeia	075474,075643,075644,075831,077910,078635,204891,075469,075527,075579,075632,075642,075672,075686,075768,079106	Cardiovascular Disease	441.52	104344-23-2	Adrenergic Receptor	88	199.311	88	199.311	http://selleckchem.com/products/Bisoprolol-Fumarate.html	Bisoprolol fumarate is a selective type β1 adrenergic receptor blocker.	Neuronal Signaling	C22H35NO8	fumarate	EMD33512	CC(C)NCC(O)COC1=CC=C(COCCOC(C)C)C=C1.OC(=O)\C=C\C(O)=O	-0.635	5	2	14	1.275	0.71
S1382	Mianserin HCl	J15	J	15	L1300-384-01	DMF,CFDA,PMDA	BP2019;EP9.2;IP2010	N/A	Neurological Disease	300.83	21535-47-7	Histamine Receptor	60	199.448	30	99.7241	http://selleckchem.com/products/mianserin-hydrochloride.html	Mianserin is an potent antagonist of H1 histamine receptor and 5-HT serotonin receptors, used for the treatment of depression.	Neuronal Signaling	C18H21ClN2	Hydrochloride	ORG GB-94 HCl	Cl.CN1CCN2C(C1)C3=C(CC4=C2C=CC=C4)C=CC=C3	4.088	0	0	0	1.448	1.288
S1207	Tivozanib (AV-951)	K15	K	15	L1300-384-01	EMA	N/A	N/A	Cancer	454.86	475108-18-0	c-Kit,PDGFR,VEGFR	20	43.9696	<1		http://selleckchem.com/products/AV-951.html	Tivozanib (AV-951) is a potent and selective VEGFR inhibitor for VEGFR1/2/3 with IC50 of 30 nM/6.5 nM/15 nM, and also inhibits PDGFR and c-Kit, low activity observed against FGFR-1, Flt3, c-Met, EGFR and IGF-1R. Phase 3.	Protein Tyrosine Kinase	C22H19ClN4O5	free base	KRN-951	COC1=CC2=C(C=C1OC)C(=CC=N2)OC3=CC=C(NC(=O)NC4=NOC(=C4)C)C(=C3)Cl	4.039	7	2	6	1.938	0.575
S1385	Mosapride Citrate	L15	L	15	L1300-384-01	DMF,CFDA,PMDA	KP Ⅹ;JP17;IP2010;Martindale:The Extra Pharmacopoeia	N/A	Neurological Disease	614.02	112885-42-4	5-HT Receptor	90	146.575	<1		http://selleckchem.com/products/Mosapride-citrate.html	Mosapride Citrate is a gastroprokinetic agent that acts as a selective 5HT4 agonist.	Neuronal Signaling	C27H33ClFN3O10	Citrate	AS-4370	CCOC1=CC(=C(Cl)C=C1C(=O)NCC2CN(CCO2)CC3=CC=C(F)C=C3)N.OC(=O)CC(O)(CC(O)=O)C(O)=O	-1.422	6	2	12	1.501	1.031
S1208	Doxorubicin (Adriamycin) HCl	M15	M	15	L1300-384-01	FDA,DMF,EMA,HMA,CFDA,NDC,PMDA	USP42-NF37;BP2019;KP Ⅹ;Ph.Int_6th;JP17;IP2010;Martindale:The Extra Pharmacopoeia	050467,050629,062921,062975,063097,063277,063336,064097,064140,065515,091418,091495,200146,200170,200901,203622,206062,208888,209825,203263,208657	Cancer	579.98	25316-40-9	Topoisomerase	100	172.42	20	34.4839	http://selleckchem.com/products/Adriamycin.html	Doxorubicin (Adriamycin) HCl is an antibiotic agent that inhibits DNA topoisomerase II and induces DNA damage and apoptosis in tumor cells.	DNA Damage	C27H30ClNO11	Hydrochloride	NSC 123127	Cl.COC1=C2C(=O)C3=C(C(=C4CC(O)(CC(OC5CC(N)C(O)C(C)O5)C4=C3O)C(=O)CO)O)C(=O)C2=CC=C1	0.338	6	5	5	0.764	0.4
S1386	Nafamostat Mesylate	N15	N	15	L1300-384-01	PMDA	JP17;Martindale:The Extra Pharmacopoeia	N/A	Cardiovascular Disease	539.58	82956-11-4	Serine Protease	20	37.0659	53	98.2245	http://selleckchem.com/products/Nafamostat-mesylate.html	Nafamostat mesilate is a synthetic serine protease inhibitor, used as an anticoagulant during hemodialysis.	Proteases	C21H25N5O8S2	Dimesylate	FUT-175	C[S](O)(=O)=O.C[S](O)(=O)=O.NC(=N)NC1=CC=C(C=C1)C(=O)OC2=CC3=C(C=C2)C=C(C=C3)C(N)=N	1.364	2	3	6	4.374	1.707
S1209	Fluorouracil (5-Fluoracil, 5-FU)	O15	O	15	L1300-384-01	FDA,DMF,CFDA,NDC,PMDA,HMA	USP42-NF37;EP9.2;BP2019;KP Ⅹ;Ph.Int_6th;JP16;IP2010;Martindale:The Extra Pharmacopoeia	012209,040278,040279,040291,040333,040334,040379,040743,040772,040798,076526,077524,087791,087792,088766,088767,088929,089152,089368,089428,089434,089455,089508,089519,090368,091299,202668,202669,203122,203608,203609,210123,210124	Cancer	130.08	51-21-8	DNA/RNA Synthesis	26	199.877	<1		http://selleckchem.com/products/Adrucil(Fluorouracil).html	Fluorouracil (5-Fluoracil, 5-FU) is a DNA/RNA synthesis inhibitor, which interrupts nucleotide synthetic by inhibiting thymidylate synthase (TS) in tumor cells.	DNA Damage	C4H3FN2O2	free base	NSC 19893	FC1=CNC(=O)NC1=O	-1.102	2	2	0	1.083	0.617
S1387	Naftopidil DiHCl	P15	P	15	L1300-384-01	DMF,CFDA,PMDA	JP17;Martindale:The Extra Pharmacopoeia	N/A	Urology	465.41	57149-08-3	Adrenergic Receptor	41	88.0944	<1		http://selleckchem.com/products/Naftopidil-Dihydrochloride.html	Naftopidil DiHCl is a selective 5-HT1A and α1-adrenergic receptor antagonist with IC50 of 0.1 μM and 0.2 μM, respectively.	Neuronal Signaling	C24H30Cl2N2O3	Dihydrochloride	KT-611	Cl.Cl.COC1=CC=CC=C1N2CCN(CC2)CC(O)COC3=C4C=CC=CC4=CC=C3	4.726	2	1	7	0.938	1.114
S1604	Olmesartan Medoxomil	A16	A	16	L1300-384-01	FDA,DMF,CFDA,NDC,PMDA,HMA	USP42-NF37;BP2019;EP9.2;JP17;Martindale:The Extra Pharmacopoeia	078276,090237,091079,202375,203012,203281,204798,204814,205192,205482,206631,206763,207480,207662,208130,210552,211049	Cardiovascular Disease	558.59	144689-63-4	RAAS	89	159.33	<1		http://selleckchem.com/products/olmesartan-medoxomil-Benicar.html	Olmesartan Medoxomil (CS-866) is a selective angiotensin II type 1 (AT(1)) receptor antagonist, used in the treatment of high blood pressure.	Endocrinology & Hormones	C29H30N6O6	free base	CS-866	CCCC1=NC(=C([N]1CC2=CC=C(C=C2)C3=CC=CC=C3C4=N[NH]N=N4)C(=O)OCC5=C(C)OC(=O)O5)C(C)(C)O	4.814	9	1	11	1.374	0.994
S1721	Azathioprine	B16	B	16	L1300-384-01	FDA,DMF,CFDA,NDC,PMDA,HMA	USP42-NF37;BP2019;EP9.2;KP Ⅹ;Ph.Int_6th;IP2010;JP17;Martindale:The Extra Pharmacopoeia	071056,074069,075568,077621	Immunology	277.26	446-86-6	Rho	54	194.763	<1		http://selleckchem.com/products/Azathioprine(Azasan).html	Azathioprine is an immunosuppressive drug, inhibiting purine synthesis and GTP-binding protein Rac1 activation, used in the treatment of organ transplantation and autoimmune diseases.	Cell Cycle	C9H7N7O2S	free base	N/A	C[N]1C=NC(=C1SC2=C3[NH]C=NC3=NC=N2)[N+]([O-])=O	1.071	4	1	3	0.693	1.044
S1605	Cefdinir	C16	C	16	L1300-384-01	FDA,DMF,CFDA,NDC,PMDA,HMA	USP42-NF37;KP Ⅹ;JP17;Martindale:The Extra Pharmacopoeia	065259,065264,065330,065332,065337,065368,065418,065429,065434,065473	Infection	395.41	91832-40-5	Anti-infection	79	199.793	<1		http://selleckchem.com/products/Cefdinir(Omnicef).html	Cefdinir is an oral cephalosporin antibiotic, used to treat bacterial infections in many different parts of the body.	Microbiology	C14H13N5O5S2	free base	FK 482, PD 134393, CI-983	NC1=NC(=CS1)C(=N/O)/C(=O)NC2C3SCC(=C(N3C2=O)C(O)=O)C=C	-0.172	5	2	5	1.015	0.72
S1723	Indomethacin	D16	D	16	L1300-384-01	FDA,DMF,CFDA,NDC	USP42-NF37;KP Ⅹ;IP2010;CP2005	018690,018730,018806,018829,018851,018858,022536,070067,070068,070326,070327,070353,070354,070487,070488,070529,070530,070592,070624,070635,070651,070673,070674,070719,070756,070782,070784,070785,070813,070900,071148,071149,071342,071343,071412,071635,072410,072996,072997,073314,074464,076114,076666,079175,090403,091240,091276,091401,091549,200529,201807,202139,202572,202706,202711,203501,204243,…	Inflammation	357.79	53-86-1	COX	72	201.235	<1		http://selleckchem.com/products/Indomethacin(Indocid).html	Indomethacin is a nonselective COX1 and COX2 inhibitor with IC50 of 0.1 μg/mL and 5 μg/mL, respectively, used to reduce fever, pain, stiffness, and swelling.	Neuronal Signaling	C19H16ClNO4	free base	N/A	COC1=CC=C2[N](C(=C(CC(O)=O)C2=C1)C)C(=O)C3=CC=C(Cl)C=C3	4.235	3	0	4	0.694	1.027
S1606	Clotrimazole	E16	E	16	L1300-384-01	FDA,DMF,CFDA,NDC,PMDA,HMA	USP42-NF37;BP2019;EP9.2;KP Ⅹ;JP17;IP2010;Martindale:The Extra Pharmacopoeia	072640,072641,073306,074165,074580,076387,076763,078338,090219,209815	Infection	344.84	23593-75-1	Anti-infection	11	31.8989	<1		http://selleckchem.com/products/Clotrimazole(Canesten).html	Clotrimazole alters the permeability of the fungal cell wall by inhibiting the biosynthesis of ergosterol, used in the treatment of fungal infections.	Microbiology	C22H17ClN2	free base	BAY b 5097, FB 5097	ClC1=C(C=CC=C1)C([N]2C=CN=C2)(C3=CC=CC=C3)C4=CC=CC=C4	5.222	1	0	4	0.81	0.77
S1725	Terbinafine	F16	F	16	L1300-384-01	FDA,DMF,CFDA,NDC,PMDA,HMA	USP42-NF37;BP2019;EP9.2;JP17;Martindale:The Extra Pharmacopoeia	076377,076390,076713,077065,077136,077137,077195,077223,077511,077533,077714,077919,078157,078163,078199,078229,078297	Infection	291.43	91161-71-6	Anti-infection	58	199.019	<1		http://selleckchem.com/products/Terbinafine(Lamisil).html	Terbinafine is used to treat infections caused by a fungus. It works by killing the fungus or preventing its growth.	Microbiology	C21H25N	Free Base	SF 86-327	CN(C\C=C\C#CC(C)(C)C)CC1=CC=CC2=CC=CC=C12	5.335	0	0	6	1.931	1.275
S1607	Rizatriptan Benzoate	G16	G	16	L1300-384-01	FDA,DMF,CFDA,NDC,PMDA,HMA	USP42-NF37;BP2019;EP9.2;Martindale:The Extra Pharmacopoeia	077263,077526,078173,078739,079230,200482,201914,201967,201993,202047,202244,202477,202490,203062,203146,203147,203252,203269,203334,203478,204090,204339,204722,207835,207836	Neurological Disease	391.47	145202-66-0	5-HT Receptor	20	51.0895	46	117.506	http://selleckchem.com/products/Rizatriptan-Benzoate(Maxalt).html	Rizatriptan Benzoate is an agonist at serotonin 5-HT1B and 5-HT1D receptors, used to treat acute migraine attacks.	Neuronal Signaling	C22H25N5O2	Benzoate	MK-462 Benzoate	CN(C)CCC1=C[NH]C2=C1C=C(C[N]3C=NC=N3)C=C2.OC(=O)C4=CC=CC=C4	0.492	3	1	6	0.929	0.973
S1727	Levonorgestrel	H16	H	16	L1300-384-01	FDA,DMF,CFDA,NDC,PMDA,HMA	USP42-NF37;BP2019;EP9.2;Ph.Int_6th;IP2010;Martindale:The Extra Pharmacopoeia	020627,078665,078666,090740,091328,200670,202246,202334,202380,202508,202684,202684,202739,202740,202740,204044,205329,207044,207660	Endocrinology	312.45	797-63-7	Estrogen/progestogen Receptor	45	144.023	<1		http://selleckchem.com/products/Levonorgestrel(Levonelle).html	Levonorgestrel is a female hormone that prevents ovulation.	Endocrinology & Hormones	C21H28O2	free base	N/A	CCC12CCC3C(CCC4=CC(=O)CCC34)C1CCC2(O)C#C	4.771	1	0	1	1.178	1.093
S1608	Pyridostigmine Bromide	I16	I	16	L1300-384-01	FDA,DMF,CFDA,NDC,PMDA,HMA	USP42-NF37;BP2019;KP Ⅹ;EP9.2;JP17;Martindale:The Extra Pharmacopoeia	020414,040457,040502,040512,089572,203184,204737,205464,205650,211181,211694	Cardiovascular Disease	261.12	101-26-8	AChR	52	199.142	52	199.142	http://selleckchem.com/products/Pyridostigmine-Bromide(Mestinon).html	Pyridostigmine Bromide is a parasympathomimetic and a reversible cholinesterase inhibitor.	Neuronal Signaling	C9H13BrN2O2	Bromide	N/A	[Br-].CN(C)C(=O)OC1=C[N+](=CC=C1)C	-1.014	2	0	2	0.553	0.653
S1729	Gemfibrozil	J16	J	16	L1300-384-01	FDA,DMF,CFDA,NDC,HMA	USP42-NF37;BP2019;EP9.2	072929,073466,074156,074256,074270,074360,074442,074452,074615,075034,077836,078012,078207,078599,079072,079239,202726,203266,204189	Cardiovascular Disease	250.33	25812-30-0	PPAR	50	199.736	<1		http://selleckchem.com/products/Gemfibrozil(Lopid).html	Gemfibrozil is an activator of peroxisome proliferator-activated receptor-alpha (PPARα), used for the treatment of hypercholesterolemia and hypertriglyceridemia.	Metabolism	C15H22O3	free base	CI-719	CC1=CC(=C(C)C=C1)OCCCC(C)(C)C(O)=O	4.172	2	0	6	0.802	1.179
S1609	Methimazole	K16	K	16	L1300-384-01	FDA,DMF,NDC	USP42-NF37;BP2019;IP2010	040350,040411,040547,040619,040734,040870,202068	Endocrinology	114.17	60-56-0	Others	23	201.454	23	201.454	http://selleckchem.com/products/Methimazole(Tapazole).html	Methimazole is an antithyroid medicine.	Others	C4H6N2S	free base	Tapazole, Thiamazole	CN1C=CNC1=S	0.414	0	1	0	0.468	0.553
S1730	Indapamide	L16	L	16	L1300-384-01	FDA,DMF,CFDA,NDC,PMDA,HMA	USP42-NF37;BP2019;KP Ⅹ ;EP9.2;JP17;IP2010;Martindale:The Extra Pharmacopoeia	074299,074461,074498,074585,074594,074665,074722,075105,075201	Cardiovascular Disease	365.83	26807-65-8	Others	73	199.546	<1		http://selleckchem.com/products/Indapamide(Lozol).html	Indapamide is a non-thiazide sulphonamide diuretic compound, generally used in the treatment of hypertension, as well as decompensated cardiac failure.	Others	C16H16ClN3O3S	free base	N/A	CC1CC2=C(C=CC=C2)N1NC(=O)C3=CC=C(Cl)C(=C3)[S](N)(=O)=O	2.664	3	2	3	0.894	1.013
S1610	Metolazone	M16	M	16	L1300-384-01	FDA,DMF,NDC,HMA	USP42-NF37;BP2019;EP9.2;Martindale:The Extra Pharmacopoeia	075543,076466,076482,076600,076698,076732,076833,076891	Cardiovascular Disease	365.83	17560-51-9	Others	73	199.546	<1		http://selleckchem.com/products/Metolazone(Zaroxolyn).html	Metolazone is a diuretic that primarily used to treat congestive heart failure and high blood pressure.	Others	C16H16ClN3O3S	free base	SR 720-22	CC1NC2=CC(=C(C=C2C(=O)N1C3=CC=CC=C3C)[S](N)(=O)=O)Cl	2.463	3	2	2	1.132	0.805
S1732	Mitotane	N16	N	16	L1300-384-01	FDA,DMF,EMA,NDC,PMDA	USP42-NF37;Martindale:The Extra Pharmacopoeia	016885	Cancer	320.04	53-19-0	Others	64	199.975	<1		http://selleckchem.com/products/Mitotane(Lysodren).html	Mitotane, is an antineoplastic medication used in the treatment of adrenocortical carcinoma.	Others	C14H10Cl4	free base	NCI-C04933	ClC(Cl)C(C1=CC=C(Cl)C=C1)C2=C(Cl)C=CC=C2	5.745	0	0	3	1.612	1.015
S1611	Cefoperazone	O16	O	16	L1300-384-01	FDA,DMF,CFDA	USP42-NF37;BP2019;KP Ⅹ;EP9.2;JP17;IP2010;Martindale:The Extra Pharmacopoeia	050551,063333	Infection	645.67	62893-19-0	Anti-infection	100	154.878	<1		http://selleckchem.com/products/cefoperazone-cefobid.html	Cefoperazone is a cephalosporin antibiotic for inhibition of rMrp2-mediated [3H]E217βG uptake with IC50 of 199 μM.	Microbiology	C25H27N9O8S2	free base	N/A	CCN1CCN(C(=O)NC(C(=O)NC2C3SCC(=C(N3C2=O)C(O)=O)CSC4=NN=N[N]4C)C5=CC=C(O)C=C5)C(=O)C1=O	-0.792	9	3	9	1.348	0.749
S1733	Methylprednisolone	P16	P	16	L1300-384-01	FDA,DMF,CFDA,NDC,PMDA,HMA	USP42-NF37;BP2019;EP9.2;KP Ⅹ;Ph.Int_6th;JP17;IP2010;Martindale:The Extra Pharmacopoeia	040183,040189,040194,040232,085650,086159,086161,087341,088497,089207,089208,089209,204072,206751,209097,210985,086906,087535	Immunology	374.47	83-43-2	Glucocorticoid Receptor,Immunology & Inflammation related	75	200.283	<1		http://selleckchem.com/products/Methylprednisolone.html	Methylprednisolone is a synthetic glucocorticoid receptor agonist, used to achieve prompt suppression of inflammation.	Endocrinology & Hormones	C22H30O5	free base	NSC-19987	CC1CC2C3CCC(O)(C(=O)CO)C3(C)CC(O)C2C4(C)C=CC(=O)C=C14	1.512	2	2	2	1.337	1.098
S1210	Methotrexate	A17	A	17	L1300-384-01	FDA,DMF,EMA,HMA,CFDA,NDC,PMDA	USP42-NF37;BP2019;KP Ⅹ;EP9.2;Ph.Int_6th;JP17;IP2010;Martindale:The Extra Pharmacopoeia	008085,011719,020079,040054,040233,040263,081099,081235,088648,088935,088936,088937,089158,089263,089293,089294,089295,089296,089308,089309,089322,089323,089341,089342,201749,207812,210040	Cancer	454.44	59-05-2	DHFR	90	198.046	<1		http://selleckchem.com/products/Abitrexate.html	Methotrexate (MTX), analog of folic acid, is a nonspecific inhibitor of the dihydrofolate reductase(DHFR) of bacteria and cancerous cells as well as normal cells. It forms an inactive ternary complex with DHFR and NADPH.	Metabolism	C20H22N8O5	free base	NCI-C04671	CN(CC1=NC2=C(N)N=C(N)N=C2N=C1)C3=CC=C(C=C3)C(=O)NC(CCC(O)=O)C(O)=O	0.114	7	3	9	0.36	0.953
S1389	Omeprazole	B17	B	17	L1300-384-01	FDA,DMF,CFDA,NDC,PMDA,HMA	USP42-NF37;EP9.7;BP2019;KP Ⅹ;IP2010;Martindale:The Extra Pharmacopoeia	022032,075347,075410,075576,075757,075785,075791,075876,076048,076515,078490,091352,091672,202384,203270,203481,204661,205070,206582,207740,207891,209400,210070	Metabolic Disease	345.42	73590-58-6	Proton Pump,Autophagy	69	199.757	<1		http://selleckchem.com/products/Omeprazole.html	Omeprazole is a proton pump inhibitor, used to treat dyspepsia, peptic ulcer disease, gastroesophageal reflux disease, laryngopharyngeal reflux, and Zollinger–Ellison syndrome.	Transmembrane Transporters	C17H19N3O3S	free base	N/A	COC1=CC=C2[NH]C(=NC2=C1)[S](=O)CC3=C(C)C(=C(C)C=N3)OC	2.904	5	1	5	1.49	1.109
S1212	Bendamustine HCl	C17	C	17	L1300-384-01	FDA,DMF,NDC,PMDA,HMA	USP42-NF37;Martindale:The Extra Pharmacopoeia	211530,204086,204104,204230,204771,205447,205476,205574,205752,205757,207149,209814,210410,210601	Cancer	394.72	3543-75-7	DNA/RNA Synthesis	78	197.608	2	5.06688	http://selleckchem.com/products/Bendamustine-Hydrochloride.html	Bendamustine HCL is a DNA-damaging agent with IC50 of 50 μM in cell-free assay.	DNA Damage	C16H22Cl3N3O2	Hydrochloride	SDX-105 (Cytostasane) HCl	Cl.C[N]1C(=NC2=CC(=CC=C12)N(CCCl)CCCl)CCCC(O)=O	3.988	2	0	9	0.639	0.663
S1390	Ondansetron HCl	D17	D	17	L1300-384-01	FDA,DMF,CFDA,NDC,PMDA,HMA	USP42-NF37;BP2019;KP Ⅹ;IP2010;Martindale:The Extra Pharmacopoeia	076183,076252,076695,076781,076876,076930,076930,076960,076967,076974,077009,077050,077112,077172,077303,077306,077365,077368,077430,077473,077517,077535,077544,077545,077577,077582,077729,077840,077851,078127,078180,078257,078288,078539,078776,079039,079224,090116,090424,090648,090883,091342,091483,202599,203711,203761,204906,206846	Inflammation	329.82	99614-01-4	5-HT Receptor	66	200.109	24	72.767	http://selleckchem.com/products/Ondansetron-hydrochloride.html	Ondansetron is a serotonin 5-HT3 receptor antagonist, used to prevent nausea and vomiting caused by cancer chemotherapy, and radiation therapy.	Neuronal Signaling	C18H20ClN3O	Hydrochloride	GR 38032F	Cl.C[N]1C2=C(C(=O)C(CC2)C[N]3C=CN=C3C)C4=CC=CC=C14	3.016	2	0	2	0.888	0.963
S1223	Epirubicin HCl	E17	E	17	L1300-384-01	FDA,DMF,CFDA,NDC,PMDA,HMA	USP42-NF37;BP2019;Martindale:The Extra Pharmacopoeia	050807,065289,065331,065339,065343,065361,065371,065408,065411,065445,090075,090163,090266,091599	Cancer	579.98	56390-09-1	Topoisomerase	100	172.42	100	172.42	http://selleckchem.com/products/Ellence.html	Epirubicin HCl, a semisynthetic L-arabino derivative of doxorubicin, is an antineoplastic agent by inhibiting Topoisomerase.	DNA Damage	C27H30ClNO11	Hydrochloride	4'-epidoxorubicin HCl	Cl.COC1=C2C(=O)C3=C(C(=C4CC(O)(CC(OC5CC(N)C(O)C(C)O5)C4=C3O)C(=O)CO)O)C(=O)C2=CC=C1	0.338	6	5	5	0.748	0.384
S1391	Oxcarbazepine	F17	F	17	L1300-384-01	FDA,DMF,CFDA,NDC,HMA	USP42-NF37;BP2019;EP9.2;IP2010;Martindale:The Extra Pharmacopoeia	077747,077794,077795,077801,077802,078005,078069,078734,090239,201193,202961,205444,206576	Neurological Disease	252.27	28721-07-5	Sodium Channel	7	27.748	<1		http://selleckchem.com/products/Oxcarbazepine.html	Oxcarbazepine inhibits the binding of [3H]BTX to sodium channels with IC50 of 160 μM and also inhibits the influx of 22Na+ into rat brain synaptosomes with IC50 about 100 μM.	Transmembrane Transporters	C15H12N2O2	free base	GP47680	NC(=O)N1C2=C(CC(=O)C3=C1C=CC=C3)C=CC=C2	2.131	2	1	0	0.444	0.868
S1225	Etoposide	G17	G	17	L1300-384-01	FDA,DMF,CFDA,NDC,PMDA,HMA	USP42-NF37;EP9.2;BP2019;KP Ⅹ;Ph.Int_6th;JP17;IP2010;Martindale:The Extra Pharmacopoeia	074227,074228,074284,074290,074320,074351,074510,074513,074529,074813,074968,074983,075635,203507,204927	Cancer	588.56	33419-42-0	Topoisomerase	100	169.906	<1		http://selleckchem.com/products/Etopophos.html	Etoposide is a semisynthetic derivative of podophyllotoxin, which inhibits DNA synthesis via topoisomerase II inhibition activity.	DNA Damage	C29H32O13	free base	VP-16, VP-16213	COC1=CC(=CC(=C1O)OC)C2C3C(COC3=O)C(OC4OC5COC(C)OC5C(O)C4O)C6=C2C=C7OCOC7=C6	0.935	10	3	5	0.605	0.523
S1393	Pirarubicin	H17	H	17	L1300-384-01	DMF,CFDA	KP Ⅹ;JP17;Martindale:The Extra Pharmacopoeia	N/A	cancer	627.64	72496-41-4	Topoisomerase	7	11.1529	<1		http://selleckchem.com/products/Pirarubicin.html	Pirarubicin is an anthracycline antibiotic, and also a DNA/RNA synthesis inhibitor by intercalating into DNA and interacts with topoisomerase II, used as an antineoplastic agent.	DNA Damage	C32H37NO12	free base	N/A	COC1=CC=CC2=C1C(=O)C3=C(O)C4=C(CC(O)(CC4OC5CC(N)C(OC6CCCCO6)C(C)O5)C(=O)CO)C(=C3C2=O)O	1.091	8	4	7	0.295	0.271
S1227	Raloxifene HCl	I17	I	17	L1300-384-01	FDA,DMF,EMA,HMA,CFDA,NDC,PMDA	USP42-NF37;BP2019;EP9.2;Martindale:The Extra Pharmacopoeia	078193,090842,200825,204310,204491,206384,208206	Endocrinology	510.04	82640-04-8	Estrogen/progestogen Receptor	100	196.063	<1		http://selleckchem.com/products/Evista.html	Raloxifene is an estrogen antagonist, which inhibits human cytosolic aldehyde oxidase-catalyzed phthalazine oxidation activity with IC50 of 5.7 nM.	Endocrinology & Hormones	C28H28ClNO4S	Hydrochloride	LY156758 (Keoxifene) HCl	Cl.OC1=CC=C(C=C1)C2=C(C(=O)C3=CC=C(OCCN4CCCCC4)C=C3)C5=C(S2)C=C(O)C=C5	6.843	2	2	7	1.123	0.592
S1394	Pizotifen Malate	J17	J	17	L1300-384-01	CFDA	BP2019;Martindale:The Extra Pharmacopoeia	N/A	Inflammation	429.53	5189-11-7	5-HT Receptor	21	48.8906	<1		http://selleckchem.com/products/Pizotifen-malate.html	Pizotifen Malate is a benzocycloheptane based agent used for recurrent migraine headaches.	Neuronal Signaling	C23H27NO5S	Malate	BC-105	CN1CCC(CC1)=C2C3=C(CCC4=C2C=CC=C4)SC=C3.OC(CC(O)=O)C(O)=O	0.292	2	1	3	1.552	1.367
S1229	Fludarabine Phosphate	K17	K	17	L1300-384-01	FDA,DMF,CFDA,NDC,PMDA,HMA	USP42-NF37;BP2019;EP9.2;Martindale:The Extra Pharmacopoeia	022137,076349,076661,077790,078393,078544,078610,090724,200647,200648,203738	Cancer	365.21	75607-67-9	DNA/RNA Synthesis	73	199.885	2	5.4763	http://selleckchem.com/products/Fludara.html	Fludarabine Phosphate is an analogue of adenosine and deoxyadenosine, which is able to compete with dATP for incorporation into DNA and inhibit DNA synthesis.	DNA Damage	C10H13FN5O7P	Phosphate	F-ara-A (NSC 312887) Phosphate	NC1=NC(=NC2=C1N=C[N]2C3OC(CO[P](O)(O)=O)C(O)C3O)F	-1.384	5	3	4	0.585	0.655
S1396	Resveratrol	L17	L	17	L1300-384-01	DMF,NDC	BP2019;EP9.2;Martindale:The Extra Pharmacopoeia	N/A	Inflammation	228.24	501-36-0	Autophagy	45	197.161	<1		http://selleckchem.com/products/Resveratrol.html	Resveratrol has a wide spectrum of targets including cyclooxygenases(i.e. COX, IC50=1.1 μM), lipooxygenases（LOX, IC50=2.7 μM）, kinases, sirtuins and other proteins. It has anti-cancer, anti-inflammatory, blood-sugar-lowering and other beneficial cardiovascular effects.	Autophagy	C14H12O3	free base	N/A	OC1=CC=C(C=C1)\C=C\C2=CC(=CC(=C2)O)O	3.09	0	3	2	2.37	1.022
S1231	Topotecan HCl	M17	M	17	L1300-384-01	FDA,DMF,EMA,HMA,CFDA,NDC	EP;USP;IP2010;Martindale:The Extra Pharmacopoeia	200199,022453,090620,091089,091199,091284,091376,091542,200582,201166,201191,202203,202351,204406,206074,206962	Cancer	457.91	119413-54-6	Topoisomerase	91	198.729	91	198.729	http://selleckchem.com/products/Topotecan-Hydrochloride.html	Topotecan HCl is a topoisomerase I inhibitor for MCF-7 Luc cells and DU-145 Luc cells with IC50 of 13 nM and 2 nM in cell-free assays, respectively.	DNA Damage	C23H24ClN3O5	Hydrochloride	NSC609699, Nogitecan HCl, SKFS 104864A	Cl.CCC1(O)C(=O)OCC2=C1C=C3N(CC4=C3N=C5C=CC(=C(CN(C)C)C5=C4)O)C2=O	1.959	4	1	3	0.968	0.426
S1397	Rocuronium Bromide	N17	N	17	L1300-384-01	FDA,DMF,CFDA,NDC,HMA	USP42-NF37;BP2019;EP9.2;Martindale:The Extra Pharmacopoeia	078519,078651,078717,079195,079199,091115,091458,204679,205656,206206	Neurological Disease	609.68	119302-91-9	AChR	122	200.105	122	200.105	http://selleckchem.com/products/Rocuronium-bromide.html	Rocuronium Bromide is a competitive AchR antagonist, used in modern anaesthesia.	Neuronal Signaling	C32H53BrN2O4	Bromide	ORG 9426	[Br-].CC(=O)OC1C(CC2C3CCC4CC(O)C(CC4(C)C3CCC12C)N5CCOCC5)[N+]6(CCCC6)CC=C	0.282	3	1	6	1.46	0.806
S1233	2-Methoxyestradiol (2-MeOE2)	O17	O	17	L1300-384-01	DMF	N/A	N/A	Metabolic Disease	302.41	362-07-2	HIF	60	198.406	<1		http://selleckchem.com/products/2-Methoxyestradiol(2ME2).html	2-Methoxyestradiol (2-MeOE2) depolymerizes microtubules and blocks HIF-1α nuclear accumulation and HIF-transcriptional activity. Phase 2.	Angiogenesis	C19H26O3	free base	NSC 659853	COC1=C(O)C=C2CCC3C(CCC4(C)C(O)CCC34)C2=C1	3.821	1	2	1	1.326	0.581
S1398	Stavudine (d4T)	P17	P	17	L1300-384-01	FDA,DMF,EMA,CFDA,NDC	USP42-NF37;BP2019;EP9.2;Ph.Int_6th;IP2010;IP2010	077672,077774,078030,078256,078587,078775,078957,079069	Infection	224.21	3056-17-5	Reverse Transcriptase	45	200.705	<1		http://selleckchem.com/products/Stavudine.html	Stavudine (d4T) is a nucleoside analog reverse transcriptase inhibitor (NARTI) active against HIV.	Microbiology	C10H12N2O4	free base	BMY-27857, Sanilvudine, NSC 163661	CC1=CN(C2OC(CO)C=C2)C(=O)NC1=O	-0.515	3	2	2	0.725	1.146
S1613	Silodosin	A18	A	18	L1300-384-01	FDA,DMF,EMA,HMA,CFDA,NDC,PMDA	JP17;Martindale:The Extra Pharmacopoeia	204726,206541,209745,210626,210687,211060,211166	Cardiovascular Disease	495.53	160970-54-7	Adrenergic Receptor	99	199.786	<1		http://selleckchem.com/products/Silodosin(Rapaflo).html	Silodosin is a highly selective α1A-adrenoceptor antagonist, used in treatment of benign prostatic hyperplasia.	Neuronal Signaling	C25H32F3N3O4	free base	KAD 3213, KMD 3213	CC(CC1=CC2=C(N(CCCO)CC2)C(=C1)C(N)=O)NCCOC3=CC=CC=C3OCC(F)(F)F	3.451	3	3	14	0.656	0.859
S1734	Meloxicam	B18	B	18	L1300-384-01	FDA,DMF,CFDA,NDC,PMDA,HMA	USP42-NF37;BP2019;EP9.2;KP Ⅹ;Martindale:The Extra Pharmacopoeia	077882,077918,077920,077921,077923,077925,077927,077928,077929,077930,077931,077932,077933,077934,077935,077936,077937,077938,077944,078008,078039,078102,211398	Inflammation	351.4	71125-38-7	COX	30	85.3728	<1		http://selleckchem.com/products/Meloxicam(Mobic).html	Meloxicam is a selective COX inhibitor, used to relieve pain and fever effects.	Neuronal Signaling	C14H13N3O4S2	free base	N/A	CN1C(=C(O)C2=C(C=CC=C2)[S]1(=O)=O)C(=O)NC3=NC=C(C)S3	0.255	4	2	2	1.341	0.9
S1614	Riluzole	C18	C	18	L1300-384-01	FDA,DMF,EMA,HMA,CFDA,NDC,PMDA	USP42-NF37;Martindale:The Extra Pharmacopoeia	076173,091300,091394,091417,203042,204048,204430	Neurological Disease	234.2	1744-22-5	GluR,Sodium Channel	46	196.413	<1		http://selleckchem.com/products/Riluzole(Rilutek).html	Riluzole is a glutamate release inhibitor with neuroprotective, anticonvulsant, anxiolytic and anesthetic qualities.	Transmembrane Transporters	C8H5F3N2OS	free base	RP-54274, PK 26124	NC1=NC2=C(S1)C=C(OC(F)(F)F)C=C2	3.828	2	1	2	1.777	0.823
S1735	Mesna	D18	D	18	L1300-384-01	FDA,DMF,CFDA,NDC,PMDA,HMA	USP42-NF37;BP2019;EP9.2;Martindale:The Extra Pharmacopoeia	075739,075764,075811,076488,090913,203364,206992	Cancer	164.18	19767-45-4	Others	33	200.999	7	42.6361	http://selleckchem.com/products/Mesna(Uromitexan).html	Mesna, a sulfhydryl compound that is used to reduce the incidence of hemorrhagic cystitis associated with certain chemotherapeutic agents.	Others	C2H5NaO3S2	Sodium Salt	N/A	[Na+].[O-][S](=O)(=O)CCS	-2.227	0	0	2	0.413	0.869
S1618	Sulfameter	E18	E	18	L1300-384-01	FDA	N/A	016000	Infection	280.3	651-06-9	DHFR	56	199.786	<1		http://selleckchem.com/products/Sulfameter(Bayrena).html	Sulfameter is a long-acting sulfonamide antibacterial.	Metabolism	C11H12N4O3S	free base	N/A	COC1=CN=C(N[S](=O)(=O)C2=CC=C(N)C=C2)N=C1	0.297	5	2	4	1.068	1.215
S1736	Methocarbamol	F18	F	18	L1300-384-01	FDA,DMF,CFDA,NDC,PMDA,HMA	USP42-NF37;KP Ⅹ;Martindale:The Extra Pharmacopoeia	040413,040489,083605,084231,084259,084276,084277,084323,084448,084449,084471,084486,084488,084615,084616,084648,084649,084675,084756,084846,084924,084927,084928,085033,085123,085137,085159,085180,085192,085658,085660,085718,085961,085963,086459,086988,086989,087282,087283,087453,087454,087589,087590,087660,087661,088646,088647,088731,089082,089417,089418,089849,090200,200958,203550,204404,205354,…	Neurological Disease	241.24	532-03-6	Carbonic Anhydrase	48	198.972	2	8.2905	http://selleckchem.com/products/Methocarbamol(Robaxin).html	Methocarbamol is a carbonic anhydrase inhibitor, used as a central muscle relaxant to treat skeletal muscle spasms.	Metabolism	C11H15NO5	free base	AHR 85	COC1=C(OCC(O)COC(N)=O)C=CC=C1	0.916	4	2	7	0.902	1.171
S1619	Prilocaine	G18	G	18	L1300-384-01	FDA,DMF,EMA,HMA,CFDA,NDC	USP42-NF37;EP9.4;BP2019;Martindale:The Extra Pharmacopoeia	079235	Neurological Disease	220.31	721-50-6	Sodium Channel	44	199.719	<1		http://selleckchem.com/products/Prilocaine.html	Prilocaine is a local anesthetic of the amino amide type. It acts on sodium channels on the neuronal cell membrane, limiting the spread of seizure activity and reducing seizure propagation.	Transmembrane Transporters	C13H20N2O	free base	NSC 40027	CCCNC(C)C(=O)NC1=C(C)C=CC=C1	2.263	1	2	5	0.267	0.757
S1737	Prednisolone	H18	H	18	L1300-384-01	FDA,DMF,CFDA,NDC,PMDA,HMA	BP2013;JP16;IP2010;USP35-NF30;Martindale:The Extra Pharmacopoeia	040192,040287,040313,040322,040323,040364,040399,040401,040423,040570,040571,040775,080211,080236,080307,080322,080324,080325,080326,080327,080339,080342,080351,080354,080358,080378,080398,080531,080534,080562,080625,080748,080780,083675,084426,084439,084542,084773,085085,085170,085415,085416,087987,088892	Others	360.44	50-24-8	Immunology & Inflammation related,Glucocorticoid Receptor	72	199.756	<1		http://selleckchem.com/products/Prednisolone(Hydroretrocortine).html	Prednisolone is a synthetic glucocorticoid with anti-inflammatory and immunomodulating properties.	Endocrinology & Hormones	C21H28O5	Free Base	N/A	CC12CC(O)C3C(CCC4=CC(=O)C=CC34C)C1CCC2(O)C(=O)CO	1.26	2	2	2	1.003	0.952
S1620	Darunavir Ethanolate	I18	I	18	L1300-384-01	FDA,DMF,EMA,HMA,NDC	Martindale:The Extra Pharmacopoeia	202073,202083,202118,202118,207189	Infection	593.73	635728-49-3	HIV Protease	100	168.427	<1		http://selleckchem.com/products/Darunavir-Ethanolate(Prezista).html	Darunavir Ethanolate (DRV) is a nonpeptidic HIV protease inhibitor, used to treat HIV infection.	Proteases	C29H43N3O8S	Ethanolate	TMC-114, UIC 94017	CCO.CC(C)CN(CC(O)C(CC1=CC=CC=C1)NC(=O)OC2COC3OCCC23)[S](=O)(=O)C4=CC=C(N)C=C4	2.622	6	4	12	0.491	0.846
S1738	Telmisartan	J18	J	18	L1300-384-01	FDA,DMF,EMA,HMA,CFDA,NDC,PMDA	USP42-NF37;EP9.7;BP2019;KP Ⅹ;JP17;Martindale:The Extra Pharmacopoeia	078710,090032,202130,202397,203171,203325,203867,204164,204415,205150,205901,206511,207016,207843,207882,208605	Cardiovascular Disease	514.62	144701-48-4	RAAS	13	25.2614	<1		http://selleckchem.com/products/Telmisartan(Micardis).html	Telmisartan is an angiotensin II receptor antagonist (ARB) used in the management of hypertension.	Endocrinology & Hormones	C33H30N4O2	free base	BIBR 277	CCCC1=NC2=C(C=C(C=C2C)C3=NC4=C(C=CC=C4)[N]3C)[N]1CC5=CC=C(C=C5)C6=CC=CC=C6C(O)=O	7.799	3	0	7	0.641	0.672
S1622	Prednisone	K18	K	18	L1300-384-01	FDA,DMF,CFDA,NDC,HMA	USP42-NF37;EP9.3;BP2019;IP2010;Martindale:The Extra Pharmacopoeia	017109,040256,040362,040392,040538,040581,040584,040611,040890,080209,080232,080237,080279,080283,080292,080300,080301,080306,080320,080321,080328,080334,080336,080343,080350,080352,080353,080356,080359,080371,080397,080491,080506,080514,080563,080701,080782,083059,083676,083677,083807,084122,084133,084134,084236,084275,084283,084341,084417,084440,084634,084662,084774,084913,085084,085115,085151,…	Immunology	358.43	53-03-2	Glucocorticoid Receptor,Immunology & Inflammation related	71	198.086	<1		http://selleckchem.com/products/Prednisone.html	Prednisone (Adasone) is a synthetic corticosteroid agent that is particularly effective as an immunosuppressant compound.	Endocrinology & Hormones	C21H26O5	free base	N/A	CC12CC(=O)C3C(CCC4=CC(=O)C=CC34C)C1CCC2(O)C(=O)CO	1.217	3	1	2	0.705	0.679
S1739	Thiabendazole	L18	L	18	L1300-384-01	FDA,DMF	USP42-NF37;IP2010	016096,016097	Infection	201.25	148-79-8	P450 (e.g. CYP17)	40	198.758	<1		http://selleckchem.com/products/Thiabendazole.html	Thiabendazole inhibits the mitochondrial helminth-specific enzyme, fumarate reductase, with anthelminthic property, used as an anthelmintic and fungicide agent. It is a potent inhibitor of cytochrome P450 1A2 (CYP1A2).	Metabolism	C10H7N3S	free base	N/A	[NH]1C2=C(C=CC=C2)N=C1C3=CSC=N3	2.154	2	1	1	0.689	0.933
S1623	Acetylcysteine	M18	M	18	L1300-384-01	FDA,DMF,CFDA,NDC,PMDA,HMA	USP42-NF37;BP2019;KP Ⅹ;EP9.2;JP17;Martindale:The Extra Pharmacopoeia	071364,071365,071740,071741,072323,072324,072489,072547,072621,072622,073664,074037,091684,200644,03173,203624,203853,204674,207358,208166	Respiratory Disease	163.19	616-91-1	TNF-alpha,ROS	33	202.218	33	202.218	http://selleckchem.com/products/acetylcysteine.html	Acetylcysteine(N-acetyl-l-cysteine) is a ROS(reactive oxygen species) inhibitor that antagonizes the activity of proteasome inhibitors. It is also a tumor necrosis factor production inhibitor, used mainly as a mucolytic, protects against acetaminophen overdose-induced hepatotoxicity by maintaining or restoring hepatic concentrations of glutathione.	Apoptosis	C5H9NO3S	free base	N/A	CC(=O)NC(CS)C(O)=O	-0.578	2	1	3	1.122	1.038
S1740	Guaifenesin	N18	N	18	L1300-384-01	FDA,DMF,CFDA,NDC,PMDA,HMA	USP42-NF37;EP9.4;KP Ⅹ;BP2017;JP17;Martindale:The Extra Pharmacopoeia	078912,091009,207342,209215,209254	Respiratory Disease	198.22	93-14-1	Others	40	201.796	25	126.122	http://selleckchem.com/products/Guaifenesin(Guaiphenesin).html	Guaifenesin is an expectorant used to relieve chest congestion.	Others	C10H14O4	free base	N/A	COC1=C(OCC(O)CO)C=CC=C1	0.747	2	2	5	3.643	1.15
S1625	Ethinyl Estradiol	O18	O	18	L1300-384-01	FDA,DMF,EMA,HMA,NDC	USP42-NF37;BP2019;EP9.2;KP Ⅹ;Ph.Int_6th;JP17;IP2010	077182	Endocrinology	296.4	57-63-6	Estrogen/progestogen Receptor	59	199.055	<1		http://selleckchem.com/products/Ethinyl-Estradiol.html	Ethinyl Estradiol is an orally bio-active estrogen used in almost all modern formulations of combined oral contraceptive pills.	Endocrinology & Hormones	C20H24O2	free base	N/A	CC12CCC3C(CCC4=CC(=CC=C34)O)C1CCC2(O)C#C	4.886	0	1	0	1.016	0.841
S1741	Rifabutin	P18	P	18	L1300-384-01	FDA,DMF,CFDA,NDC,PMDA	USP42-NF37;BP2019;EP9.2;KP Ⅹ;Martindale:The Extra Pharmacopoeia	090033	Infection	847	72559-06-9	Anti-infection	60	70.8383	<1		http://selleckchem.com/products/Rifabutin(Mycobutin).html	Rifabutin is a semisynthetic ansamycin antibiotic, used in the treatment of Mycobacterium avium intracellulare (MAI) and tuberculosis.	Microbiology	C46H62N4O11	free base	LM427, Ansamycin	COC1\C=C\OC2(C)OC3=C(C2=O)C4=C(C(=C3C)O)C(=O)C(=C5NC6(CCN(CC6)CC(C)C)N=C45)NC(=O)/C(=C/C=C/C(C)C(O)C(C)C(O)C(C)C(OC(C)=O)C1C)C	3.931	9	5	5	1.122	1.346
S1235	Letrozole	A19	A	19	L1300-384-01	FDA,DMF,CFDA,NDC,PMDA,HMA	USP42-NF37;KP Ⅹ;BP2019;EP9.2;Martindale:The Extra Pharmacopoeia	078190,090196,090289,090292,090405,090491,090789,090838,090934,091098,091191,091303,091466,091638,200161,201804,202048,202716,203796,205869,211717	Endocrinology	285.3	112809-51-5	Aromatase	57	199.79	<1		http://selleckchem.com/products/Letrozole.html	Letrozole is a third generation inhibitor of aromatase with IC50 of 0.07-20 nM in cell-free assays.It has no effect on the plasma levels of 17α-OH progesterone, thyroid-stimulating hormone (TSH), luteinizing hormone (LH), follicle-stimulating hormone (FSH), or androstenedione and does not affect normal urine electrolyte excretion or thyroid function in clinical studies.	Endocrinology & Hormones	C17H11N5	free base	CGS 20267	N#CC1=CC=C(C=C1)C([N]2C=NC=N2)C3=CC=C(C=C3)C#N	2.749	2	0	3	0.683	1.086
S1400	Tenofovir Disoproxil Fumarate	B19	B	19	L1300-384-01	FDA,DMF,EMA,HMA,CFDA,NDC,PMDA	Ph.Int_6th;IP2010;Martindale:The Extra Pharmacopoeia	078800,079071,090636,090647,090742,091612,203232,203470,204402,206481,206569,209498,209550	Infection	635.51	202138-50-9	Reverse Transcriptase	100	157.354	<1		http://selleckchem.com/products/Tenofovir-Disoproxil-Fumarate.html	Tenofovir Disoproxil Fumarate belongs to a class of antiretroviral drugs, it inhibits the activity of HIV reverse transcriptase by competing with the natural substrate deoxyadenosine 5’-triphosphate and, after incorporation into DNA, by DNA chain termination.	Microbiology	C23H34N5O14P	Fumarate	GS-1278 Disoproxil Fumarate	CC(C)OC(=O)OCO[P](=O)(COC(C)C[N]1C=NC2=C1N=CN=C2N)OCOC(=O)OC(C)C.OC(=O)/C=C/C(O)=O	1.729	14	1	19	0.809	0.819
S1237	Temozolomide	C19	C	19	L1300-384-01	FDA,DMF,EMA,HMA,CFDA,NDC,PMDA	USP42-NF37 ;EP9.4;BP2019;IP2010;Martindale:The Extra Pharmacopoeia	078879,201528,201742,203490,203691,203898,203959,204159,204639,205227,206309,206413,206750,207658	Cancer	194.15	85622-93-1	DNA/RNA Synthesis,Autophagy	38	195.725	<1		http://selleckchem.com/products/Methazolastone.html	Temozolomide is a monofunctional SN-1 alkylating agent that can modify nitrogen atoms in the DNA ring and the extracyclic oxygen group, chemically converted to MTIC and degrades to methyldiazonium cation, which transfers methyl groups to DNA at physiologic pH. A DNA damage inducer in L-1210 and L-1210/BCNU cells.	DNA Damage	C6H6N6O2	free base	CCRG81045, NSC 362856	CN1N=NC2=C(N=C[N]2C1=O)C(N)=O	0.052	5	1	1	0.62	1
S1401	Tenofovir	D19	D	19	L1300-384-01	FDA,DMF,EMA,HMA,CFDA,NDC,PMDA	Ph.Int_6th;IP2010;Martindale:The Extra Pharmacopoeia	078800,079071,090636,090647,090742,091612,203232,203470,204402,206481,206569,209498,209550	Infection	287.21	147127-20-6	Reverse Transcriptase	4	13.9271	2	6.96355	http://selleckchem.com/products/Tenofovir.html	Tenofovir blocks reverse transcriptase and hepatitis B virus infections.	Microbiology	C9H14N5O4P	free base	GS-1278	CC(C[N]1C=NC2=C(N)N=CN=C12)OC[P](O)(O)=O	-0.772	4	1	5	0.681	0.885
S1238	Tamoxifen	E19	E	19	L1300-384-01	FDA,DMF,CFDA,NDC,PMDA,HMA	USP42-NF37;BP2019;KP Ⅹ;EP9.2;Ph.Int_6th;JP17;IP2010;Martindale:The Extra Pharmacopoeia	070929,074504,074539,074732,075740,075797,076027,076179,076398,090878,206694	Cancer	371.51	10540-29-1	Estrogen/progestogen Receptor,Autophagy	74	199.187	<1		http://selleckchem.com/products/Nolvadex.html	Tamoxifen is an antagonist of the estrogen receptor in breast tissue.	Angiogenesis	C32H37NO8	Free Base	ICI 46474	CC/C(C1=CC=CC=C1)=C(C2=CC=CC=C2)/C3=CC=C(OCCN(C)C)C=C3.OC(=O)CC(O)(CC(O)=O)C(O)=O	1.966	4	0	13	1.04	0.654
S1403	Tigecycline	F19	F	19	L1300-384-01	FDA,DMF,EMA,HMA,CFDA,NDC,PMDA	USP42-NF37;EP9.4;EP9.4;Martindale:The Extra Pharmacopoeia	091620,204439,205645,208744,211158	Infection	585.65	220620-09-7	Anti-infection	100	170.75	100	170.75	http://selleckchem.com/products/Tigecycline.html	Tigecycline is bacteriostatic and is a protein synthesis inhibitor by binding to the 30S ribosomal subunit of bacteria and thereby blocking entry of Aminoacyl-tRNA into the A site of the ribosome during prokaryotic translation.	Microbiology	C29H39N5O8	free base	GAR-936	CN(C)C1C2CC3CC4=C(C(=C(NC(=O)CNC(C)(C)C)C=C4N(C)C)O)C(=O)C3=C(O)C2(O)C(=O)C(=C1O)C(N)=O	-0.381	4	6	7	0.649	1.193
S1241	Vincristine sulfate	G19	G	19	L1300-384-01	FDA,DMF,CFDA,NDC,PMDA,HMA	USP42-NF37;BP2019;KP Ⅹ;EP9.2;Ph.Int_6th;JP17;Martindale:The Extra Pharmacopoeia	070411,070777,070778,070873,071222,071223,071559,071560,071561,071937,076296,076401	Cancer	923.04	2068-78-2	Autophagy,Microtubule Associated	100	108.338	60	65.0026	http://selleckchem.com/products/Vincristine-Sulfate.html	Vincristine sulfate is an inhibitor of polymerization of microtubules by binding to tubulin with IC50 of 32 μM in a cell-free assay.	Cytoskeletal Signaling	C46H58N4O14S	free base	Leurocristine	CCC1(O)CC2CN(CCC3=C([NH]C4=C3C=CC=C4)C(C2)(C(=O)OC)C5=CC6=C(C=C5OC)N(C=O)C7C(O)(C(OC(C)=O)C8(CC)C=CCN9CCC67C89)C(=O)OC)C1.O[S](O)(=O)=O	3.365	8	1	10	0.668	0.383
S1404	Trilostane	H19	H	19	L1300-384-01	FDA,DMF,PMDA	Martindale:The Extra Pharmacopoeia	018719	Endocrinology	329.43	13647-35-3	Dehydrogenase	65	197.311	<1		http://selleckchem.com/products/Trilostane.html	Trilostane is an inhibitor of 3β-hydroxysteroid dehydrogenase used in the treatment of Cushing’s syndrome.	Metabolism	C20H27NO3	free base	WIN 24540	CC12CCC3C(CCC45OC4C(=C(CC35C)C#N)O)C1CCC2O	2.434	1	2	0	0.722	1.122
S1243	Agomelatine	I19	I	19	L1300-384-01	DMF,EMA,HMA,CFDA	Martindale:The Extra Pharmacopoeia	N/A	Neurological Disease	243.3	138112-76-2	5-HT Receptor	48	197.287	<1		http://selleckchem.com/products/Agomelatine.html	Agomelatine is classified as a norepinephrine-dopamine disinhibitor (NDDI) due to its antagonism of the 5-HT2C receptor.	Neuronal Signaling	C15H17NO2	free base	S20098	COC1=CC2=C(CCNC(C)=O)C=CC=C2C=C1	2.17	2	1	4	0.952	0.822
S1405	Vecuronium Bromide	J19	J	19	L1300-384-01	FDA,DMF,CFDA,NDC,PMDA,HMA	USP42-NF37;EP9.2;BP2019;Martindale:The Extra Pharmacopoeia	074334,074688,075164,075218,075549,075558,078274,079001,090243,205390,206670	Neurological Disease	637.73	50700-72-6	AChR	100	156.806	4	6.27225	http://selleckchem.com/products/Vecuronium-Bromide.html	Vecuronium is a non-depolarizing neuromuscular blocking agent, used for skeletal muscle relaxation during surgery.	Neuronal Signaling	C34H57BrN2O4	Bromide	ORG NC45	[Br-].CC(=O)OC1CC2CCC3C(CCC4(C)C3CC(C4OC(C)=O)[N+]5(C)CCCCC5)C2(C)CC1N6CCCCC6	1.73	4	0	6	1.679	1.179
S1247	Leflunomide	K19	K	19	L1300-384-01	FDA,DMF,EMA,HMA,CFDA,NDC,PMDA	USP42-NF37;BP2019;EP9.2;Martindale:The Extra Pharmacopoeia	077083,077084,077085,077086,077087,077090,091369,212308	Inflammation	270.21	75706-12-6	Dehydrogenase	54	199.845	<1		http://selleckchem.com/products/Leflunomide.html	Leflunomide is a pyrimidine synthesis inhibitor belonging to the DMARD, used as an immunosuppressant agent.	Metabolism	C12H9F3N2O2	free base	HWA486	CC1=C(C=NO1)C(=O)NC2=CC=C(C=C2)C(F)(F)F	2.156	3	1	3	1.172	0.863
S1407	Bimatoprost	L19	L	19	L1300-384-01	FDA,DMF,EMA,HMA,NDC,PMDA	USP;Martindale:The Extra Pharmacopoeia	090449,200487,201894,202565,202719,203051,203056,203299,203404,203604,203991,209797,210126,210263,210515	Others	415.57	155206-00-1	Immunology & Inflammation related	36	86.628	<1		http://selleckchem.com/products/Bimatoprost.html	Bimatoprost is a prostaglandin analog used topically (as eye drops) to control the progression of glaucoma and in the management of ocular hypertension.	Immunology & Inflammation	C25H37NO4	free base	N/A	CCNC(=O)CCC\C=C/CC1C(O)CC(O)C1/C=C/C(O)CCC2=CC=CC=C2	3.03	1	4	12	1.703	1.512
S1250	Enzalutamide (MDV3100)	M19	M	19	L1300-384-01	FDA,DMF,EMA,NDC,PMDA	N/A	203415	Cancer	464.44	915087-33-1	Androgen Receptor	92	198.088	<1		http://selleckchem.com/products/MDV3100.html	Enzalutamide (MDV3100) is an androgen-receptor (AR) antagonist with IC50 of 36 nM in LNCaP cells.	Endocrinology & Hormones	C21H16F4N4O2S	free base	N/A	CNC(=O)C1=C(F)C=C(C=C1)N2C(=S)N(C(=O)C2(C)C)C3=CC=C(C#N)C(=C3)C(F)(F)F	4.954	2	1	4	2.043	0.921
S1408	Linezolid	N19	N	19	L1300-384-01	FDA,DMF,CFDA,NDC,PMDA,HMA	USP42-NF37;IP2010;Martindale:The Extra Pharmacopoeia	078061,078845,078987,091210,200068,200222,200904,204239,204536,204696,204764,205154,205233,205442,205517,206097,206917,207001,207354,207526,210702	Infection	337.35	165800-03-3	Anti-infection	67	198.607	<1		http://selleckchem.com/products/Linezolid(Zyvox).html	Linezolid is a synthetic antibiotic used for the treatment of serious infections.	Microbiology	C16H20FN3O4	free base	PNU-100766	CC(=O)NCC1CN(C(=O)O1)C2=CC=C(N3CCOCC3)C(=C2)F	0.894	4	1	4	1.53	1.321
S1251	Dienogest	O19	O	19	L1300-384-01	FDA,DMF,NDC,PMDA,HMA	BP2019;EP9.2;Martindale:The Extra Pharmacopoeia	202349,202999	Endocrinology	311.42	65928-58-7	Estrogen/progestogen Receptor	62	199.088	<1		http://selleckchem.com/products/Dienogest.html	Dienogest is an orally active synthetic progesterone, used for contraception and the treatment of endometriosis.	Endocrinology & Hormones	C20H25NO2	free base	STS 557	CC12CCC3=C4CCC(=O)C=C4CCC3C1CCC2(O)CC#N	3.046	1	0	1	1.041	0.94
S1409	Alfuzosin HCl	P19	P	19	L1300-384-01	FDA,DMF,CFDA,NDC,HMA	USP42-NF37;EP9.1;BP2019;KP Ⅹ;Martindale:The Extra Pharmacopoeia	079013,079014,079054,079056,079057,079060,090221,090284,203192	Cardiovascular Disease	425.91	81403-68-1	Adrenergic Receptor	85	199.573	85	199.573	http://selleckchem.com/products/Alfuzosin-hydrochloride.html	Alfuzosin HCl is an alpha1 receptor antagonist used to treat benign prostatic hyperplasia (BPH).	Neuronal Signaling	C19H28ClN5O4	Hydrochloride	N/A	Cl.COC1=C(OC)C=C2C(=NC(=NC2=C1)N(C)CCCNC(=O)C3CCCO3)N	1.8	6	2	8	2.992	0.976
S1626	Naproxen Sodium	A20	A	20	L1300-384-01	FDA,DMF,CFDA,NDC,HMA	USP42-NF37;BP2019;KP Ⅹ;EP9.2;JP17;IP2010;Martindale:The Extra Pharmacopoeia	021920,074106,074142,074162,074195,074198,074230,074242,074257,074289,074319,074367,074455,074480,074495,074635,074646,074661,074789,075168,075416,076544,078314,078432,078486,079096,090545,091183,091353,200629,202807,204872,205497,207612,208363	Inflammation	252.24	26159-34-2	COX	3	11.8934	50	198.224	http://selleckchem.com/products/Naproxen-Sodium(Aleve).html	Naproxen Sodium is a COX inhibitor for COX-1 and COX-2 with IC50 of 8.7 μM and 5.2 μM, respectively.	Neuronal Signaling	C14H13NaO3	Sodium Salt	RS-3650	[Na+].COC1=CC=C2C=C(C=CC2=C1)C(C)C([O-])=O	1.375	1	0	3	0.795	1.214
S1742	Nevirapine	B20	B	20	L1300-384-01	FDA,DMF,EMA,HMA,CFDA,NDC,PMDA	USP42-NF37;EP9.3;BP2019;Ph.Int_6th;IP2010;Martindale:The Extra Pharmacopoeia	077429,077521,077702,077956,078195,078584,078644,078864,078887,090688,202212,202523,203021,203080,203176,203411,204621,205258,205651,205921,206271,206448,206879,207064,207467,207684,207698,208616	Infection	266.3	129618-40-2	Reverse Transcriptase	53	199.024	<1		http://selleckchem.com/products/Nevirapine(Viramune).html	Nevirapine is a non-nucleoside reverse transcriptase inhibitor (NNRTI) used to treat HIV-1 infection and AIDS.	Microbiology	C15H14N4O	free base	NSC 641530	CC1=CC=NC2=C1NC(=O)C3=C(N=CC=C3)N2C4CC4	2.293	3	1	1	1.071	0.758
S1627	Nitazoxanide	C20	C	20	L1300-384-01	FDA,DMF,NDC	Martindale:The Extra Pharmacopoeia	021497,021498,021818	Infection	307.28	55981-09-4	Others	62	201.77	<1		http://selleckchem.com/products/Nitazoxanide(Alinia).html	Nitazoxanide is a synthetic nitrothiazolyl-salicylamide derivative and an antiprotozoal agent. (IC50 for canine influenza virus ranges from 0.17 to 0.21 μM)	Others	C12H9N3O5S	free base	N/A	CC(=O)OC1=C(C=CC=C1)C(=O)NC2=NC=C(S2)[N+]([O-])=O	1.398	4	1	5	0.48	0.378
S1743	NEXIUM (esomeprazole magnesium)	D20	D	20	L1300-384-01	FDA,DMF,CFDA,NDC,PMDA,HMA	N/A	021153,021957,022101	Gastroenterology	713.12	161973-10-0	Proton Pump	143	200.527	<1		http://selleckchem.com/products/nexium-esomeprazole-magnesium.html	Esomeprazole Magnesium is a proton pump inhibitor to reduce gastric acid secretion.	Transmembrane Transporters	C34H36MgN6O6S2	Magnesium salt	N/A	[Mg++].COC1=CC2=C([N-]C(=N2)[S](=O)CC3=C(C)C(=C(C)C=N3)OC)C=C1.COC4=CC5=C([N-]C(=N5)[S](=O)CC6=NC=C(C)C(=C6C)OC)C=C4	6.1	10	0	10	1.997	1.206
S1628	Triamcinolone Acetonide	E20	E	20	L1300-384-01	FDA,DMF,CFDA,NDC,PMDA,HMA	USP41-NF36;BP2018;EP9.2;IP2010;JP17;Martindale:The Extra Pharmacopoeia	011601,019503,040037,040038,040039,040040,040374,040386,040467,040671,040672,040771,070730,078104,085691,085692,085825,086275,086276,086277,086413,086414,087191,087192,087385,087797,087798,087799,087902,087912,087921,087922,087932,087990,087991,087992,088090,088091,088092,088094,088095,088096,088450,088451,088690,088692,089129,089274,089275,089276,089795,089796,089797,089798,089913,090164,090166,…	Inflammation	434.5	76-25-5	Glucocorticoid Receptor	87	200.23	<1		http://selleckchem.com/products/Triamcinolone-Acetonide.html	Triamcinolone acetonide is a synthetic glucocorticoid, used in the symptomatic treatment of inflammation.	Metabolism	C24H31FO6	free base	N/A	CC1(C)OC2CC3C4CCC5=CC(=O)C=CC5(C)C4(F)C(O)CC3(C)C2(O1)C(=O)CO	1.157	4	2	2	0.455	1.319
S1744	Nicotinic Acid	F20	F	20	L1300-384-01	DMF,EMA,HMA,CFDA,PMDA	USP42-NF37;EP9.3;BP2019;KP Ⅹ;Ph.Int_6th;JP17;IP2010;Martindale:The Extra Pharmacopoeia	N/A	Metabolic Disease	123.11	59-67-6	Vitamin	25	203.07	2	16.2456	http://selleckchem.com/products/Niacin(Nicotinic-acid).html	Nicotinic Acid is a water-soluble vitamin belonging to the vitamin B family.	Metabolism	C6H5NO2	free base	N/A	OC(=O)C1=CC=CN=C1	0.309	2	0	1	1.051	0.936
S1629	Orlistat	G20	G	20	L1300-384-01	FDA,DMF,EMA,HMA,CFDA,NDC	USP42-NF37;Martindale:The Extra Pharmacopoeia	021887,020766	Metabolic Disease	495.73	96829-58-2	Lipase,Fatty Acid Synthase	99	199.705	<1		http://selleckchem.com/products/Orlistat(Alli).html	Orlistat is a general lipase inhibitor with IC50 of 122 ng/ml for PL from human duodenal juice.	Metabolism	C29H53NO5	free base	Ro 18-0647, Tetrahydrolipstatin	CCCCCCCCCCCC(CC1OC(=O)C1CCCCCC)OC(=O)C(CC(C)C)NC=O	8.333	5	1	23	1.234	0.821
S1747	Nimodipine	H20	H	20	L1300-384-01	FDA,DMF,CFDA,NDC	USP42-NF37;BP2019;KP Ⅹ;EP9.2;Martindale:The Extra Pharmacopoeia	076740,077067,077811,090103,201832	Cardiovascular Disease	418.44	66085-59-4	Autophagy,Calcium Channel	84	200.746	<1		http://selleckchem.com/products/Nimodipine(Nimotop).html	Nimodipine is a dihydropyridine calcium channel blocker and an autophagy inhibitor, used in the treatment of high blood pressure.	Transmembrane Transporters	C21H26N2O7	free base	BAY E 9736	COCCOC(=O)C1=C(C)NC(=C(C1C2=CC=CC(=C2)[N+]([O-])=O)C(=O)OC(C)C)C	2.361	5	1	10	0.337	0.597
S1630	Allopurinol	I20	I	20	L1300-384-01	FDA,DMF,EMA,HMA,CFDA,NDC,PMDA	USP42-NF37;BP2019;KP Ⅹ;EP9.2;Ph.Int_6th;JP17;IP2010;Martindale:The Extra Pharmacopoeia	018241,018659,018785,018832,018877,070147,070150,070268,070269,070466,070467,070579,070580,070950,070951,071450,075798,077353,078253,078390,090637,203154,204467,210117,211820	Metabolic Disease	136.11	315-30-0	ROS	27	198.369	4	29.388	http://selleckchem.com/products/Allopurinol(Zyloprim).html	Allopurinol is a purine analog inhibitor of the enzyme xanthine oxidase, used to treat gout or kidney stones, and to decrease levels of uric acid.	Immunology & Inflammation	C5H4N4O	Free Base	N/A	O=C1N=CN=C2NNC=C12	-2.125	3	2	0	0.902	0.755
S1748	Nisoldipine	J20	J	20	L1300-384-01	FDA,DMF,CFDA,NDC,PMDA	Martindale:The Extra Pharmacopoeia	079051,091001	Cardiovascular Disease	388.41	63675-72-9	Calcium Channel	77	198.244	<1		http://selleckchem.com/products/Nisoldipine(Sular).html	Nisoldipine (Sular) is a calcium channel blocker belonging to the dihydropyridines class, specific for L-type Cav1.2 with IC50 of 10 nM.	Transmembrane Transporters	C20H24N2O6	free base	BAY K 5552	COC(=O)C1=C(C)NC(=C(C1C2=CC=CC=C2[N+]([O-])=O)C(=O)OCC(C)C)C	2.958	4	1	8	0.982	0.857
S1631	Allopurinol Sodium	K20	K	20	L1300-384-01	FDA,DMF,EMA,HMA,CFDA,NDC,PMDA	USP42-NF37;BP2019;KP Ⅹ;EP9.2;Ph.Int_6th;JP17;IP2010;Martindale:The Extra Pharmacopoeia	076870	Metabolic Disease	159.1	17795-21-0	ROS	32	201.131	32	201.131	http://selleckchem.com/products/Allopurinol-Sodium(Aloprim).html	Allopurinol Sodium is a xanthine oxidase inhibitor with an IC50 of 7.82±0.12 μM.	Immunology & Inflammation	C5H4N4NaO+	Sodium Salt	N/A	[Na+].O=C1NC=NC2=C1C=N[NH]2	-0.681	3	2	0	1.061	0.771
S1750	Octocrylene	L20	L	20	L1300-384-01	FDA,DMF,NDC	USP42-NF37	021471,022009,021502,021501	Others	361.48	6197-30-4	Others	The physical form of the compound is liquid, which can be dissolved in any proportion.				http://selleckchem.com/products/octocrylene.html	Octocrylene is an organic compound used as an ingredient in sunscreens and cosmetics.	Others	C24H27NO2	free base	N/A	CCCCC(CC)COC(=O)C(C#N)=C(C1=CC=CC=C1)C2=CC=CC=C2	6.487	2	0	10	1.194	0.792
S1633	Zafirlukast	M20	M	20	L1300-384-01	FDA,DMF,NDC,HMA	Martindale:The Extra Pharmacopoeia	090372	Inflammation	575.68	107753-78-6	LTR	100	173.708	<1		http://selleckchem.com/products/Zafirlukast(Accolate).html	Zafirlukast is an oral leukotriene receptor antagonist (LTRA), used to prevent asthma symptoms.	Immunology & Inflammation	C31H33N3O6S	free base	ICI-204219	COC1=CC(=CC=C1CC2=C[N](C)C3=C2C=C(NC(=O)OC4CCCC4)C=C3)C(=O)N[S](=O)(=O)C5=CC=CC=C5C	6.299	6	2	9	0.881	0.792
S1754	Oxybutynin	N20	N	20	L1300-384-01	FDA,DMF,EMA,HMA,CFDA,NDC,PMDA	USP42-NF37;BP2019;EP9.2;Martindale:The Extra Pharmacopoeia	090526	Ditropan, Lyrinel XL, Oxytrol	357.49	5633-20-5	AChR	71	198.607	<1		http://selleckchem.com/products/Oxybutynin(Ditropan).html	Oxybutynin is a competitive antagonist of the M1, M2, and M3 subtypes of the muscarinic acetylcholine receptor, used to relieve urinary and bladder difficulties.	Neuronal Signaling	C22H31NO3	Free Base	N/A	CCN(CC)CC#CCOC(=O)C(O)(C1CCCCC1)C2=CC=CC=C2	4.646	2	0	10	0.741	0.898
S1635	Erythromycin	O20	O	20	L1300-384-01	FDA,DMF,CFDA,NDC,PMDA,HMA	USP38-NF33;BP2013;JP16;IP2010;Martindale:The Extra Pharmacopoeia	050532,062563,050610,061621,062326,062327,062328,062342,062446,062447,062481,062485,062616,062746,062825,062957,063038,063098,063211,064030,064039,064067,064126,064127,064128,064184,064187,065320,090215,208100,208154,209720	Infection	733.93	114-07-8	Anti-infection	147	200.292	3	4.08758	http://selleckchem.com/products/Erythromycin(E-Mycin).html	Erythromycin is a macrolide antibiotic that has an antimicrobial spectrum similar to or slightly wider than that of penicillin (IC50=1.5 μg/ml).	Microbiology	C37H67NO13	Free Base	E-Mycin	CCC1OC(=O)C(C)C(OC2CC(C)(OC)C(O)C(C)O2)C(C)C(OC3OC(C)CC(C3O)N(C)C)C(C)(O)CC(C)C(=O)C(C)C(O)C1(C)O	1.792	8	3	7	0.677	0.834
S1756	Enoxacin	P20	P	20	L1300-384-01	FDA,DMF,CFDA	KP Ⅹ;JP17;CP2005;Martindale:The Extra Pharmacopoeia	019616	Infection	320.32	74011-58-8	Topoisomerase	32	99.9001	<1		http://selleckchem.com/products/Enoxacin(Penetrex).html	Enoxacin is an oral broad-spectrum fluoroquinolone antibacterial agent by inhibiting bacterial DNA gyrase and topoisomerase IV, used to treat a wide variety of infections.	DNA Damage	C15H17FN4O3	free base	AT-2266, CI919, Pd107779, NSC 629661	CCN1C=C(C(O)=O)C(=O)C2=CC(=C(N=C12)N3CCNCC3)F	-1.483	3	1	3	0.712	1.005
S1252	Entecavir Hydrate	A21	A	21	L1300-384-01	FDA,DMF,EMA,HMA,CFDA,NDC,PMDA	USP42-NF37;EP9.7;BP2019;Martindale:The Extra Pharmacopoeia	202122,205740,205824,206217,206226,206294,206652,206672,206745,206872,208721,208782	Infection	295.29	209216-23-9	Reverse Transcriptase	59	199.804	<1		http://selleckchem.com/products/Entecavir.html	Entecavir, a new deoxyguanine nucleoside analogue, is a selective inhibitor of the replication of the hepatitis B virus (HBV).	Microbiology	C12H17N5O4	Hydrate	N/A	O.NC1=NC(=O)C2=C(N1)[N](C=N2)C3CC(O)C(CO)C3=C	-1.611	3	4	2	0.697	0.734
S1415	Clopidogrel	B21	B	21	L1300-384-01	FDA,DMF,EMA,HMA,CFDA,NDC,PMDA	USP42-NF37;BP2019;KP Ⅹ;EP9.2;JP17;IP2010;Martindale:The Extra Pharmacopoeia	076273,076274,076999,077665,078004,078133,090307,090494,090540,090625,090844,091023,091216,201686,202266,202925,202928,203751,204165,204359,206376	Cardiovascular Disease	419.9	120202-66-6	P2 Receptor	83	197.666	78	185.759	http://selleckchem.com/products/Clopidogrel-bisulfate.html	Clopidogrel is an oral, thienopyridine class antiplatelet agent.	Neuronal Signaling	C16H18ClNO6S2	Sulfate	SR-25990C	COC(=O)C(N1CCC2=C(C1)C=CS2)C3=C(Cl)C=CC=C3.O[S](O)(=O)=O	3.128	2	0	4	1.268	0.698
S1255	Nepafenac	C21	C	21	L1300-384-01	FDA,DMF,EMA,NDC,PMDA	Martindale:The Extra Pharmacopoeia	203491,021862	Inflammation	254.28	78281-72-8	COX	50	196.634	<1		http://selleckchem.com/products/Nepafenac.html	Nepafenac is a prodrug of amfenac that acts as an inhibitor of COX-1 and COX-2 activity, used in the treatment of pain and inflammation associated with cataract surgery.	Neuronal Signaling	C15H14N2O2	free base	AHR 9434, AL 6515	NC(=O)CC1=CC=CC(=C1N)C(=O)C2=CC=CC=C2	1.524	2	2	4	2.206	0.88
S1425	Ranolazine 2HCl	D21	D	21	L1300-384-01	FDA,DMF,EMA,NDC	Martindale:The Extra Pharmacopoeia	201046,208174,208862,209081,210054,211291,211707	Cardiovascular Disease	500.46	95635-56-6	Calcium Channel	100	199.816	100	199.816	http://selleckchem.com/products/Ranolazine-dihydrochloride.html	Ranolazine 2HCl is a calcium uptake inhibitor via the sodium/calcium channal, used to treat chronic angina.	Transmembrane Transporters	C24H35Cl2N3O4	Dihydrochloride	RS-43285	Cl.Cl.COC1=CC=CC=C1OCC(O)CN2CCN(CC2)CC(=O)NC3=C(C)C=CC=C3C	3.755	3	2	9	1.773	0.942
S1256	Rufinamide	E21	E	21	L1300-384-01	FDA,DMF,EMA,NDC,PMDA	USP42-NF37;Martindale:The Extra Pharmacopoeia	204988,205075,205095,207363,211388	Neurological Disease	238.19	106308-44-5	Sodium Channel	18	75.5699	<1		http://selleckchem.com/products/Rufinamide.html	Rufinamide is a voltage-gated sodium channel blocker, used an anticonvulsant medication.	Transmembrane Transporters	C10H8F2N4O	free base	CGP 33101	NC(=O)C1=C[N](CC2=C(F)C=CC=C2F)N=N1	1.437	3	1	3	1.404	1.042
S1426	Repaglinide	F21	F	21	L1300-384-01	FDA,DMF,EMA,HMA,CFDA,NDC,PMDA	USP42-NF37;BP2019;KP Ⅹ;EP9.2;Martindale:The Extra Pharmacopoeia	077571,077571,078555,090008,090252,,091517,201189,203820	Endocrinology	452.59	135062-02-1	Potassium Channel	91	201.065	<1		http://selleckchem.com/products/Repaglinide.html	Repaglinide is a potassium channel blocker, which lowers blood glucose by stimulating the release of insulin from the pancreas, used the treatment of type II diabetes.	Transmembrane Transporters	C27H36N2O4	free base	AG-EE 623 ZW	CCOC1=C(C=CC(=C1)CC(=O)NC(CC(C)C)C2=CC=CC=C2N3CCCCC3)C(O)=O	5.307	3	1	10	1.381	1.585
S1257	Posaconazole	G21	G	21	L1300-384-01	FDA,DMF,EMA,HMA,NDC	Martindale:The Extra Pharmacopoeia	208768,209983,211500	Infection	700.78	171228-49-2	P450 (e.g. CYP17)	100	142.698	<1		http://selleckchem.com/products/Posaconazole.html	Posaconazole is an inhibitor primarily of CYP3A4, but it does not inhibit the activity of other CYP enzymes Also an inhibitor of sterol C14ɑ demethylase inhibitor with IC50 of 0.25 μM. Posaconazole has a median terminal elimination half-life of 15-35 hours.	Metabolism	C37H42F2N8O4	free base	SCH56592	CCC(C(C)O)N1N=CN(C1=O)C2=CC=C(C=C2)N3CCN(CC3)C4=CC=C(OCC5COC(C5)(C[N]6C=NC=N6)C7=CC=C(F)C=C7F)C=C4	5.096	6	1	12	1.288	1.046
S1430	Rolipram	H21	H	21	L1300-384-01	DMF	N/A	N/A	Neurological Disease/Immunology	275.34	61413-54-5	PDE	55	199.753	<1		http://selleckchem.com/products/Rolipram.html	The PDE4 selective inhibitor, rolipram, inhibited immunopurified PDE4B and PDE4D activities similarly, with IC50 values of approx. 130 nM and 240 nM respectively an anti-inflammatory agent.	Metabolism	C16H21NO3	free base	ZK-62711, SB 95952	COC1=C(OC2CCCC2)C=C(C=C1)C3CNC(=O)C3	2.349	3	1	4	1.635	1.158
S1258	Prasugrel	I21	I	21	L1300-384-01	FDA,DMF,EMA,HMA,NDC,PMDA	USP42-NF37;Martindale:The Extra Pharmacopoeia	205790,205888,205897,205913,205927,205987,206021	Others	373.44	150322-43-3	P2 Receptor	30	80.3342	<1		http://selleckchem.com/products/Prasugrel.html	Prasugrel is a thienopyridine ADP receptor (P2Y12) antagonist, used for the reduction of thrombotic cardiovascular events.	Neuronal Signaling	C20H20FNO3S	Free Base	CS-747, LY640315	CC(=O)OC1=CC2=C(CCN(C2)C(C(=O)C3CC3)C4=CC=CC=C4F)S1	3.801	3	0	6	0.907	0.829
S1431	Sildenafil Citrate	J21	J	21	L1300-384-01	FDA,DMF,CFDA,NDC,PMDA,HMA	USP42-NF37;EP9.2;BP2019;IP2010;Martindale:The Extra Pharmacopoeia	077342,078380,091378,091379,091448,091479,200149,200165,201150,201171,202023,202025,202255,202503,202506,202597,202598,202659,203623,203814,203962,203963,203988,204882,204883,206401,207178,208494,210394,212051,212260	Others	666.7	171599-83-0	PDE	20	29.9985	<1		http://selleckchem.com/products/Sildenafil-citrate.html	Sildenafil Citrate, a selective inhibitor of cyclic guanosine monophosphate (cGMP)-specific phosphodiesterase type 5 (PDE5), is a well-tolerated and highly effective treatment for erectile dysfunction.	Metabolism	C28H38N6O11S	Citrate	N/A	CCCC1=N[N](C)C2=C1N=C(NC2=O)C3=CC(=CC=C3OCC)[S](=O)(=O)N4CCN(C)CC4.OC(=O)CC(O)(CC(O)=O)C(O)=O	-2.107	9	1	12	0.788	0.986
S1259	Ramelteon	K21	K	21	L1300-384-01	FDA,DMF,NDC,PMDA	Martindale:The Extra Pharmacopoeia	091610,091693	Neurological Disease	259.34	196597-26-9	MT Receptor	52	200.509	<1		http://selleckchem.com/products/Ramelteon.html	Ramelteon is a novel melatonin receptor agonist for human MT1 and MT2 receptors and chick forebrain melatonin receptors with Ki of 14 pM, 112 pM and 23.1 pM, respectively.	GPCR & G Protein	C16H21NO2	free base	TAK-375	CCC(=O)NCCC1CCC2=CC=C3OCCC3=C12	2.826	2	1	4	0.688	0.929
S1432	Sumatriptan Succinate	L21	L	21	L1300-384-01	FDA,DMF,CFDA,NDC,PMDA,HMA	USP42-NF37;BP2019;EP9.2;IP2010;Martindale:The Extra Pharmacopoeia	076554,076572,076840,076847,076933,076976,077163,077332,077696,077744,077871,077907,078067,078241,078284,078295,078298,078318,078319,078327,078593,079123,079240,079242,090310,090314,090358,090495,090641,200183,200263,202758,203322	Neurological Disease	413.49	103628-48-4	5-HT Receptor	83	200.73	83	200.73	http://selleckchem.com/products/Sumatriptan-succinate.html	Sumatriptan Succinate is a triptan sulfa drug containing a sulfonamide group for the treatment of migraine headaches.	Neuronal Signaling	C18H27N3O6S	Succinate	GR 43175	CN[S](=O)(=O)CC1=CC=C2[NH]C=C(CCN(C)C)C2=C1.OC(=O)CCC(O)=O	-1.958	4	2	9	2.001	0.807
S1260	Cinacalcet HCl	M21	M	21	L1300-384-01	FDA,DMF,EMA,HMA,CFDA,NDC,PMDA	USP;Martindale:The Extra Pharmacopoeia	090476,090539,203422,204377,206125,207008,208915,208971,209226,210207,210570	Endocrinology	393.87	364782-34-3	CaSR	79	200.574	<1		http://selleckchem.com/products/Cinacalcet-hydrochloride.html	Cinacalcet HCl represents a new class of compounds for the treatment of hyperparathyroidism.	GPCR & G Protein	C22H23ClF3N	Hydrochloride	AMG-073 HCl	Cl.CC(NCCCC1=CC(=CC=C1)C(F)(F)F)C2=CC=CC3=C2C=CC=C3	6.338	0	1	7	1.181	0.771
S1435	Tamsulosin	N21	N	21	L1300-384-01	FDA,DMF,CFDA,NDC,PMDA,HMA	USP42-NF37;BP2019;KP Ⅹ;EP9.2;JP17;Martindale:The Extra Pharmacopoeia	078015,078225,078801,078938,090377,090408,090931,202010,202433,204645,207405	Inflammation	408.51	106133-20-4	alpha1 adrenoreceptor	89	200.01	<1		https://www.selleckchem.com/products/Tamsulosin-hydrochloride.html	Tamsulosin is a selective α1 receptor antagonist that has preferential selectivity for the α1A receptor in the prostate versus the α1B receptor in the blood vessels.	GPCG	C20H28N2O5S			CCOC1=C(OCCNC(C)CC2=CC=C(OC)C(=C2)[S](N)(=O)=O)C=CC=C1	2.719	5	2	11	1.298	0.84
S1261	Celecoxib	O21	O	21	L1300-384-01	FDA,DMF,EMA,HMA,CFDA,NDC,PMDA	USP42-NF37;BP2019;EP9.2;Martindale:The Extra Pharmacopoeia	076898,078857,200562,202240,204197,204519,204590,204776,206827,207061,207446,207677,208833,210071	Inflammation	381.37	169590-42-5	COX	76	199.282	<1		http://selleckchem.com/products/Celecoxib.html	Celecoxib is a selective COX-2 inhibitor with IC50 of 40 nM in Sf9 cells.	Neuronal Signaling	C17H14F3N3O2S	free base	SC 58635	CC1=CC=C(C=C1)C2=CC(=N[N]2C3=CC=C(C=C3)[S](N)(=O)=O)C(F)(F)F	4.428	3	1	4	0.367	0.644
S1436	Tianeptine sodium	P21	P	21	L1300-384-01	DMF,CFDA,HMA	BP2019;EP9.2;Martindale:The Extra Pharmacopoeia	N/A	Neurological Disease	458.93	30123-17-2	5-HT Receptor	91	198.287	91	198.287	http://selleckchem.com/products/Tianeptine-sodium-salt.html	Tianeptine sodium is a selective serotonin reuptake enhancer (SSRE), used for treating major depressive episodes.	Neuronal Signaling	C21H24ClN2NaO4S	Sodium Salt	N/A	[Na+].CN1C2=C(C=CC=C2)C(NCCCCCCC([O-])=O)C3=CC=C(Cl)C=C3[S]1(=O)=O	2.453	2	1	8	0.916	1.163
S1636	Amphotericin B	A22	A	22	L1300-384-01	FDA,DMF,CFDA,NDC	USP42-NF37;KP Ⅹ ;BP2015;EP9.2;Ph.Int_6th;JP17;Martindale:The Extra Pharmacopoeia;	062728,063206,064062,064141	Infection	924.08	1397-89-3	Anti-infection	22	23.8075	<1		http://selleckchem.com/products/Amphotericin-B(Abelcet).html	Amphotericin B (AmB) is an amphipathic polyene antibiotic which permeabilizes ergosterol-containing membranes.	Microbiology	C47H73NO17	free base	NSC 527017	CC1OC(OC/2CC3OC(O)(CC(O)CC(O)C(O)CCC(O)CC(O)CC(=O)OC(C)C(C)C(O)C(C)\C=C\C=C\C=C\C=C\C=C\C=C\C=C2)CC(O)C3C(O)=O)C(O)C(N)C1O	-2.617	6	10	3	1.258	0.934
S1759	Pitavastatin Calcium	B22	B	22	L1300-384-01	FDA,DMF,CFDA,NDC,PMDA,HMA	JP17;Martindale:The Extra Pharmacopoeia	205932,205955,206015,206029,206070	Cardiovascular Disease	880.98	147526-32-7	HMG-CoA Reductase	51	57.8901	<1		http://selleckchem.com/products/Pitavastatin-calcium(Livalo).html	Pitavastatin calcium, a novel member of the medication class of statins, is a calcium salt formulation of pitavastatin which is a highly effective HMG-CoA reductase inhibitor.	Metabolism	C50H46CaF2N2O8	Calcium salt	NK-104, P-872441, itavastatin, nisvastatin	[Ca++].OC(CC(O)C=CC1=C(C2=CC=C(F)C=C2)C3=CC=CC=C3N=C1C4CC4)CC([O-])=O.OC(CC(O)C=CC5=C(C6=CC=C(F)C=C6)C7=CC=CC=C7N=C5C8CC8)CC([O-])=O	4.96	2	4	16	0.934	0.802
S1638	Ibuprofen	C22	C	22	L1300-384-01	FDA,DMF,EMA,HMA,CFDA,NDC,PMDA	USP42-NF37;BP2019;EP9.6;KP Ⅹ;Ph.Int_6th;JP17;IP2010;Martindale:The Extra Pharmacopoeia	070038,070041,070045,070057,070079,070080,070081,070328,070329,070330,070435,070436,070437,070476,070481,070493,070556,070629,070630,070709,070733,070736,070818,070908,070985,070986,071027,071028,071029,071030,071122,071123,071124,071125,071144,071145,071146,071154,071163,071229,071230,071231,071232,071264,071265,071266,071267,071268,071333,071334,071335,071338,071448,071462,071547,071575,071639,…	Inflammation	206.28	15687-27-1	COX	41	198.759	<1		http://selleckchem.com/products/Ibuprofen(Advil).html	Ibuprofen (Dolgesic) is an anti-inflammatory inhibitor targeting COX-1 and COX-2 with IC50 of 13 μM and 370 μM, respectively.	Neuronal Signaling	C13H18O2	free base	N/A	CC(C)CC1=CC=C(C=C1)C(C)C(O)=O	3.607	1	0	4	0.932	0.892
S1760	Rifapentine	D22	D	22	L1300-384-01	FDA,CFDA,NDC	Martindale:The Extra Pharmacopoeia	021024	Infection	877.03	61379-65-5	DNA/RNA Synthesis	100	114.021	<1		http://selleckchem.com/products/Rifapentine(Priftin).html	Rifapentine is an antibiotic, which inhibits DNA-dependent RNA polymerase activity, used to treat tuberculosis.	DNA Damage	C47H64N4O12	free base	MDL473	COC1\C=C\OC2(C)OC3=C(C2=O)C4=C(O)C(=C(NC(=O)\C(=C\C=C\C(C)C(O)C(C)C(O)C(C)C(OC(C)=O)C1C)C)C(=C4C(=C3C)O)O)\C=N\N5CCN(CC5)C6CCCC6	4.664	8	6	6	1.131	1.144
S1639	Amprenavir	E22	E	22	L1300-384-01	FDA,DMF,EMA	Martindale:The Extra Pharmacopoeia	021007,021039	Infection	505.63	161814-49-9	HIV Protease	16	31.6437	<1		http://selleckchem.com/products/Amprenavir-(Agenerase).html	Amprenavir is a potent PXR-selective agonist, and an HIV protease inhibitor, used to treat HIV.	Proteases	C25H35N3O6S	free base	141W94, VX-478, KVX-478	CC(C)CN(CC(O)C(CC1=CC=CC=C1)NC(=O)OC2CCOC2)[S](=O)(=O)C3=CC=C(N)C=C3	2.429	5	3	12	0.632	1.015
S1761	Suprofen	F22	F	22	L1300-384-01	FDA,DMF,PMDA	USP42-NF37;Martindale:The Extra Pharmacopoeia	019387	Inflammation	260.31	40828-46-4	COX	52	199.762	<1		http://selleckchem.com/products/Suprofen(Profenal).html	Suprofen is a dual COX-1/COX-2 inhibitor, used as a non-steroidal anti-inflammatory analgesic and antipyretic.	Neuronal Signaling	C14H12O3S	free base	N/A	CC(C(O)=O)C1=CC=C(C=C1)C(=O)C2=CC=CS2	3.314	2	0	4	1.377	1.243
S1640	Albendazole	G22	G	22	L1300-384-01	FDA,DMF,CFDA,NDC,PMDA,HMA	USP42-NF37;EP9.6;KP Ⅹ;BP2018;Ph.Int_6th;Martindale:The Extra Pharmacopoeia	208094,208979,210011,210434,211117	Infection	265.33	54965-21-8	Microtubule Associated	17	64.0712	<1		http://selleckchem.com/products/Albendazole(Albenza).html	Albendazole is a member of the benzimidazole compounds used as a drug indicated for the treatment of a variety of worm infestations.	Cytoskeletal Signaling	C12H15N3O2S	free base	SKF-62979	CCCSC1=CC=C2N=C(NC(=O)OC)[NH]C2=C1	3.065	3	2	5	0.386	0.695
S1762	Pyrazinamide	H22	H	22	L1300-384-01	FDA,DMF,CFDA,NDC,PMDA,HMA	USP42-NF37;BP2019;KP Ⅹ;EP9.2;JP17;Ph.Int_6th;IP2010;Martindale:The Extra Pharmacopoeia	080157,081319	Infection	123.11	98-96-4	Anti-infection	25	203.07	12	97.4738	http://selleckchem.com/products/Pyrazinamide(Pyrazinoic-acid-amide).html	Pyrazinamide is an agent used to treat tuberculosis.	Microbiology	C5H5N3O	free base	Pyrazinoic Acid Amide	NC(=O)C1=NC=CN=C1	-1.041	3	1	1	0.907	1.096
S1641	Chlorothiazide	I22	I	22	L1300-384-01	FDA,DMF,NDC	USP39-NF34;BP2015;IP2010;Martindale:The Extra Pharmacopoeia	084026,084217,085165,085173,085485,085569,086028,086795,086796,086938,086940,087736	Cardiovascular Disease	295.72	58-94-6	Others	59	199.513	<1		http://selleckchem.com/products/Chlorothiazide(Diuril).html	Chlorothiazide is a diuretic and antihypertensive. (IC50=3.8 mM)	Others	C7H6ClN3O4S2	free base	N/A	N[S](=O)(=O)C1=C(Cl)C=C2N=CN[S](=O)(=O)C2=C1	-0.177	5	2	1	0.553	0.885
S1763	Quetiapine Fumarate	J22	J	22	L1300-384-01	FDA,DMF,CFDA,NDC,PMDA,HMA	USP42-NF37;BP2019;EP9.6;JP17;IP2010;Martindale:The Extra Pharmacopoeia	077380,077745,078679,090120,090323,090482,090681,090749,090757,090960,091388,200363,201109,201190,201504,201762,202152,202228,202674,202939,203150,203359,203390,204203,204253,206252,206260,207655,208947,209497,209635,211405	Neurological Disease	883.09	111974-72-2	Dopamine Receptor	36	40.7659	<1		http://selleckchem.com/products/Quetiapine-fumarate(Seroquel).html	Quetiapine Fumarate is an atypical antipsychotic used in the treatment of schizophrenia, bipolar I mania, bipolar II depression, bipolar I depression and shows affinity for various neurotransmitter receptors including serotonin, dopamine, histamine, and adrenergic receptors.	Neuronal Signaling	C46H54N6O8S2	Fumarate	ICI-204636	OCCOCCN1CCN(CC1)C2=NC3=CC=CC=C3SC4=C2C=CC=C4.OCCOCCN5CCN(CC5)C6=NC7=CC=CC=C7SC8=C6C=CC=C8.OC(=O)\C=C\C(O)=O	-0.718	6	2	14	1.59	1.089
S1643	Ursodiol	K22	K	22	L1300-384-01	FDA,DMF,NDC	USP42-NF37	075517,075592,077895,079082,079184,090530,090801,200826,202540,210707,211145,211301	Metabolic Disease	392.57	128-13-2	Others	79	201.238	<1		http://selleckchem.com/products/Ursodiol(Actigal).html	Ursodiol reduces cholesterol absorption and is used to dissolve (cholesterol) gallstones. (IC50=0.22 μM)	Others	C24H40O4	free base	N/A	CC(CCC(O)=O)C1CCC2C3C(O)CC4CC(O)CCC4(C)C3CCC12C	4.014	1	2	4	0.598	0.908
S1764	Rifampin	L22	L	22	L1300-384-01	FDA,DMF,CFDA,NDC	USP42-NF37;IP2010	064150,064217,065028,065390,065421,065502,090034,091181,204101,205039,206736	Infection	822.94	13292-46-1	DNA/RNA Synthesis	100	121.516	<1		http://selleckchem.com/products/Rifampin(Rifadin).html	Rifampin is a DNA-dependent RNA polymerase inhibitor, used to treat a number of bacterial infections.	DNA Damage	C43H58N4O12	free base	Rimactane	COC1\C=C\OC2(C)OC3=C(C2=O)C4=C(O)C(=C(NC(=O)\C(=C\C=C\C(C)C(O)C(C)C(O)C(C)C(OC(C)=O)C1C)C)C(=C4C(=C3C)O)O)\C=N\N5CCN(C)CC5	3.262	8	6	5	0.63	1.251
S1644	Nitrofural	M22	M	22	L1300-384-01	CFDA	EP9.2	N/A	Infection	198.14	59-87-0	Anti-infection	40	201.877	<1		http://selleckchem.com/products/Nitrofurazone(ACTIN-N).html	Nitrofural is a topical anti-infective agent with an IC50 of 22.83 ± 1.2 μM. (Rat LD50 = 590 mg/kg)	Microbiology	C6H6N4O4	free base	Nitrofurazone	NC(=O)N/N=C/C1=CC=C(O1)[N+]([O-])=O	0.223	3	2	3	1.24	1.037
S1768	Cefditoren Pivoxil	N22	N	22	L1300-384-01	FDA,DMF,CFDA,NDC,PMDA,HMA	KP Ⅹ;JP17;USP32-NF27;Martindale:The Extra Pharmacopoeia	021222	Infection	620.72	117467-28-4	Anti-infection	100	161.103	<1		http://selleckchem.com/products/Cefditoren-pivoxil.html	Cefditoren Pivoxil is a broad-spectrum antibiotic against Gram-negative and Gram-positive bacteria.	Microbiology	C25H28N6O7S3	free base	ME-1207	CO\N=C(/C(=O)NC1C2SCC(=C(N2C1=O)C(=O)OCOC(=O)C(C)(C)C)\C=C/C3=C(C)N=CS3)C4=CSC(=N4)N	1.926	10	2	12	1.016	0.866
S1645	Ketoprofen	O22	O	22	L1300-384-01	FDA,DMF,CFDA,NDC,PMDA,HMA	USP42-NF37;BP2019;KP Ⅹ;EP9.2;JP17;IP2010;Martindale:The Extra Pharmacopoeia	073515,073516,073517,074014,074024,074035,074879,075270,075364,075679	Inflammation	254.28	22071-15-4	COX	51	200.566	<1		http://selleckchem.com/products/Ketoprofen(Actron).html	Ketoprofen is a dual COX1/2 inhibitor, used as a nonsteroidal anti-inflammatory drug to treat arthritis-related inflammatory pains.	Neuronal Signaling	C16H14O3	free base	RP-19583	CC(C(O)=O)C1=CC(=CC=C1)C(=O)C2=CC=CC=C2	3.361	2	0	4	1.403	1.077
S1770	Sulfadiazine	P22	P	22	L1300-384-01	FDA,DMF,CFDA,NDC,PMDA	USP42-NF37;BP2019;KP Ⅹ;EP9.2;Ph.Int_6th;JP17;Martindale:The Extra Pharmacopoeia	004054,004122,004125,040091,080081,080084,080088	Infection	250.28	68-35-9	Anti-infection	50	199.776	<1		http://selleckchem.com/products/Sulfadiazine.html	Sulfadiazine is a sulfonamide antibiotic.	Microbiology	C10H10N4O2S	free base	N/A	NC1=CC=C(C=C1)[S](=O)(=O)NC2=NC=CC=N2	0.313	4	2	3	1.268	1.001
S1771	Chlorprothixene	A3	A	03	L1300-384-02	FDA,CFDA	EP9.8;BP2019;Martindale:The Extra Pharmacopoeia	012486,012487,016149	Neurological Disease	315.86	113-59-7	Dopamine Receptor	6	18.9958	<1		http://selleckchem.com/products/Chlorprothixene.html	Chlorprothixene has strong binding affinities to dopamine and histamine receptors, such as D1, D2, D3, D5, H1, 5-HT2, 5-HT6 and 5-HT7, with Ki of 18 nM, 2.96 nM, 4.56 nM, 9 nM, 3.75 nM, 9.4 nM, 3 nM and 5.6 nM, respectively.	Neuronal Signaling	C18H18ClNS	free base	N/A	CN(C)CC/C=C1/C2=CC=CC=C2SC3=C1C=C(Cl)C=C3	5.123	0	0	3	0.75	0.819
S1921	Phenindione	B3	B	03	L1300-384-02	FDA	BP2019;IP2010;Martindale:The Extra Pharmacopoeia	008767	Cardiovascular Disease	222.24	83-12-5	Vitamin	44	197.984	<1		http://selleckchem.com/products/Phenindione(Rectadione).html	Phenindione is an anticoagulant which functions as a Vitamin K antagonist.	Metabolism	C15H10O2	free base	Rectadione, phenylindandione	O=C1C(C2=CC=CC=C2)C(=O)C3=CC=CC=C13	2.819	2	0	1	0.821	0.954
S1773	Oxytetracycline (Terramycin)	C3	C	03	L1300-384-02	FDA,DMF,CFDA,PMDA	EP9.2;JP17;BP2017;USP40-NF35;Ph.Int_5th ;IP2010;Martindale:The Extra Pharmacopoeia	050286,050287,060567,060586,060595	Infection	460.43	79-57-2	Anti-infection	92	199.813	<1		http://selleckchem.com/products/Oxytetracycline(Terramycin).html	Oxytetracycline is a broad-spectrum tetracycline antibiotic, used to treat infections with bacteria.	Others	C22H24N2O9	free base	N/A	CN(C)C1C2C(O)C3C(=C(O)C4=C(C=CC=C4O)C3(C)O)C(=O)C2(O)C(=O)C(=C1O)C(N)=O	-1.904	3	5	2	0.665	0.76
S1933	Triamcinolone	D3	D	03	L1300-384-02	FDA,DMF,CFDA,NDC,PMDA,HMA	USP40-NF35;BP2015;JP16;Martindale:The Extra Pharmacopoeia	083750,084020,084267,084268,084270,084286,084318,084319,084320,084340,084406,084707,084708,084709,084775,085601,085834	Inflammation	394.43	124-94-7	Glucocorticoid Receptor	78	197.754	<1		http://selleckchem.com/products/Triamcinolone(Aristocort).html	Triamcinolone is a glucocorticoid given, as the free alcohol or in esterified form, orally, intramuscularly, by local injection, by inhalation, or applied topically in the management of various disorders in which corticosteroids are indicated.	Endocrinology & Hormones	C21H27FO6	free base	N/A	CC12CC(O)C3(F)C(CCC4=CC(=O)C=CC34C)C1CC(O)C2(O)C(=O)CO	0.422	2	3	2	0.749	0.816
S1774	Thioguanine	E3	E	03	L1300-384-02	FDA,NDC	USP42-NF37	012429	Cancer	167.19	154-42-7	DNA Methyltransferase	9	53.831	<1		http://selleckchem.com/products/Thioguanine.html	Thioguanine, a purine antimetabolite, inhibits DNMT1 activity through ubiquitin-targeted degradation, used in the treatment of acute lymphoblastic leukemia, autoimmune disorders (e.g., Crohn's disease, rheumatoid arthritis) and organ transplant recipients.	Epigenetics	C5H5N5S	free base	N/A	NC1=NC(=S)C2=C(N1)N=C[NH]2	0.236	2	3	0	0.755	1.033
S1934	Nystatin (Fungicidin)	F3	F	03	L1300-384-02	FDA,DMF,CFDA,NDC,PMDA,HMA	EP9.2;Ph.Int_6th;JP17;BP2017;IP2010;Martindale:The Extra Pharmacopoeia	061965,061966,062065,062124,062129,062176,062225,062349,062402,062457,062459,062460,062472,062474,062502,062506,062509,062512,062517,062518,062524,062525,062541,062571,062613,062615,062670,062776,062832,062835,062838,062840,062876,062949,064022,064042,064142,065138,065148,065175,065183,065203,065315,065321,065422,203621,207733,207767,208581,208838,209082,209114,210532,211838	Infection	1056.24	62997-67-5	Anti-infection	19	17.9883	<1		http://selleckchem.com/products/Nystatin(Mycostatin).html	Nystatin, which belongs to the polyene group of antimycotics, is frequently used as a topical agent in the treatment of oro-pharyngeal candidosis.	Microbiology	C47H75NO17	free base	N/A	CC1OC(=O)CC(O)CC(O)CC(O)CCC(O)C(O)CC2(O)CC(O)C(C(CC(OC3OC(C)C(O)C(N)C3O)/C=C/C=C/C=C/C=C/CC/C=C/C=C/C(C)C(O)C1C)O2)C(O)=O	-2.265	8	11	5	1.374	1.072
S1775	Thiotepa	G3	G	03	L1300-384-02	FDA,DMF,EMA,CFDA,NDC	USP42-NF37;BP2019;KP Ⅹ;Martindale:The Extra Pharmacopoeia	011683,075547,075698,075730,209150,210337	Cancer	189.22	52-24-4	Others	100	528.485	100	528.485	http://selleckchem.com/products/thiotepa-thioplex.html	Thiotepa(Thioplex) is an alkylating agent used to treat cancer.	Others	C6H12N3PS	free base	Tiofosyl, Tiofosfamid, Triethylenethiophosphoramide	S=[P](N1CC1)(N2CC2)N3CC3	-0.762	0	0	3	0.991	0.785
S1937	Isoniazid	H3	H	03	L1300-384-02	FDA,DMF,CFDA,NDC,PMDA,HMA	USP42-NF37;BP2019;KP Ⅹ;EP9.2;Ph.Int_6th;JP17;IP2010;Martindale:The Extra Pharmacopoeia	008428,008499,008678,040090,040648,080120,080132,080136,080153,080212,080270,080368,080401,080521,080522,080523,080936,080937,080941,081118,083060,083178,083610,083632,083633,084050,085091,085784,085790,087425,088119,088231,088235,089816,202610	Infection	137.14	54-85-3	Fatty Acid Synthase	27	196.879	27	196.879	http://selleckchem.com/products/Isoniazid(Tubizid).html	Isoniazid is a prodrug that blocks the action of fatty acid synthase by interacting with KatG , used for the prevention and treatment of tuberculosis.	Metabolism	C6H7N3O	free base	N/A	NNC(=O)C1=CC=NC=C1	-0.811	2	2	1	1.215	1.227
S1776	Toremifene Citrate	I3	I	03	L1300-384-02	FDA,DMF,CFDA,NDC,PMDA	Martindale:The Extra Pharmacopoeia	208813	Endocrinology	598.08	89778-27-8	Estrogen/progestogen Receptor	100	167.202	<1		http://selleckchem.com/products/Toremifene-Citrate(Fareston).html	Toremifene Citrate is an oral selective estrogen receptor modulator (SERM), used in the treatment of advanced breast cancer.	Endocrinology & Hormones	C32H36ClNO8	Citrate	NSC 613680	CN(C)CCOC1=CC=C(C=C1)\C(=C(CCCl)/C2=CC=CC=C2)C3=CC=CC=C3.OC(=O)CC(O)(CC(O)=O)C(O)=O	1.945	4	0	14	0.721	0.562
S1940	Levofloxacin	J3	J	03	L1300-384-02	FDA,DMF,EMA,HMA,CFDA,NDC,PMDA	USP42-NF37;EP9.8;JP17;IP2010;Martindale:The Extra Pharmacopoeia	021832,076276,076361,076710,076826,076890,077097,077438,077652,077700,078282,078424,078577,078767,090063,090268,090367,090722,090787,091436,091644,091678,200250,200560,200839,201043,201484,202200,202328,202590,202801,203613,204899,204968,205222,205600,205968	Infection	361.37	100986-85-4	Topoisomerase	24	66.4139	11	30.4397	http://selleckchem.com/products/levofloxacin-levaquin.html	Levofloxacin is a broad-spectrum antibiotic topoisomerase II and topoisomerase IV inhibitor, used to treat respiratory, urinary tract, gastrointestinal, and abdominal infections.	DNA Damage	C18H20FN3O4	Free Base	Fluoroquinolone	CC1COC2=C(N3CCN(C)CC3)C(=CC4=C2N1C=C(C(O)=O)C4=O)F	-1.374	3	0	2	1.351	1.208
S1777	Ethionamide	K3	K	03	L1300-384-02	FDA,DMF,NDC,PMDA	USP42-NF37;BP2019;EP9.2;KP Ⅹ;Ph.Int_6th;JP17;Martindale:The Extra Pharmacopoeia	013026	Infection	166.24	536-33-4	Anti-infection	33	198.508	<1		http://selleckchem.com/products/Ethionamide.html	Ethionamide is an antibiotic used in the treatment of tuberculosis.	Microbiology	C8H10N2S	free base	Bayer 5312	CCC1=NC=CC(=C1)C(N)=S	1.498	1	1	2	0.874	0.829
S1941	Enalapril Maleate	L3	L	03	L1300-384-02	FDA,DMF,CFDA,NDC,PMDA,HMA	USP42-NF37;BP2019;KP Ⅹ;JP17;Martindale:The Extra Pharmacopoeia;CP2005	075048,075178,075369,075370,075459,075472,075479,075480,075482,075483,075496,075501,075556,075583,075621,075657	Cardiovascular Disease	492.52	76095-16-4	RAAS	99	201.007	<1		http://selleckchem.com/products/Enalapril-maleate(Vasotec).html	Enalapril Maleate is an angiotensin-converting enzyme (ACE) inhibitor, used in the treatment of hypertension, diabetic nephropathy, and chronic heart failure.	Endocrinology & Hormones	C24H32N2O9	Maleate	MK-421 Maleate	CCOC(=O)C(CCC1=CC=CC=C1)NC(C)C(=O)N2CCCC2C(O)=O.OC(=O)\C=C/C(O)=O	-0.502	6	1	12	0.625	1.401
S1778	Trifluridine	M3	M	03	L1300-384-02	FDA,DMF,EMA,NDC	USP42-NF37;BP2019;Martindale:The Extra Pharmacopoeia	074311,205438	Infection	296.2	70-00-8	DNA/RNA Synthesis	59	199.19	59	199.19	http://selleckchem.com/products/Trifluridine(Viroptic).html	Trifluridine is an anti-herpesvirus antiviral agent by interacting viral DNA replication, used primarily on the eye.	DNA Damage	C10H11F3N2O5	free base	NSC 529182, NSC 75520	OCC1OC(CC1O)N2C=C(C(=O)NC2=O)C(F)(F)F	-0.782	3	3	3	0.561	0.728
S1949	Menadione	N3	N	03	L1300-384-02	FDA,CFDA,NDC	USP42-NF37;BP2019;EP9.2;Martindale:The Extra Pharmacopoeia	002139	Endocrinology	172.18	58-27-5	DNA/RNA Synthesis,phosphatase	34	197.468	<1		http://selleckchem.com/products/Menadione.html	Menadione(Vitamin K3), a fat-soluble compound, is an inhibitor of Cdc25 phosphatase and mitochondrial DNA polymerase γ (pol γ), used as a nutritional supplement.	Others	C11H8O2	free base	Vitamin K3	CC1=CC(=O)C2=CC=CC=C2C1=O	2.204	2	0	0	0.671	0.876
S1782	Azacitidine	O3	O	03	L1300-384-02	FDA,DMF,EMA,NDC,PMDA	Martindale:The Extra Pharmacopoeia	201537,204949,207234,207475,207518,208216,209540,210748	Cancer	244.2	320-67-2	DNA Methyltransferase	48	196.56	<1		http://selleckchem.com/products/Azacitidine(Vidaza).html	Azacitidine is a nucleoside analogue of cytidine that specifically inhibits DNA methylation by trapping DNA methyltransferases.	DNA Damage	C8H12N4O5	free base	NSC 102816	NC1=NC(=O)N(C=N1)C2OC(CO)C(O)C2O	-2.505	4	4	2	0.399	0.588
S1950	Metformin HCl	P3	P	03	L1300-384-02	FDA,DMF,EMA,HMA,CFDA,NDC,PMDA	USP42-NF37;BP2019;KP Ⅹ;EP9.2;JP17;IP2010;Martindale:The Extra Pharmacopoeia;CP2005	075961,075965,075967,075969,075971,075972,075973,075975,075976,075978,075979,075984,075985,076033,076038,076172,076223,076249,076269,076328,076413,076450,076496,076545,076650,076706,076756,076818,076863,076864,076869,076873,076878,076985,077060,077064,077078,077095,077113,077124,077211,077336,077711,077787,077853,077880,078170,078321,078422,078596,079118,079148,079226,090014,090295,090564,090666,…	Metabolic Disease	165.62	1115-70-4	Autophagy	33	199.251	33	199.251	http://selleckchem.com/products/Metformin-hydrochloride(Glucophage).html	Metformin HCl decreases hyperglycemia in hepatocytes primarily by suppressing glucose production by the liver (hepatic gluconeogenesis).	Autophagy	C4H12ClN5	Hydrochloride	N/A	Cl.CN(C)C(=N)NC(N)=N	-0.36	0	2	3	0.644	0.944
S2083	Procaterol HCl	A4	A	04	L1300-384-02	DMF,CFDA	KP Ⅹ;JP17;Martindale:The Extra Pharmacopoeia	N/A	Neurological Disease	326.82	62929-91-3	Adrenergic Receptor	65	198.886	65	198.886	http://www.selleckchem.com/products/procaterol-hcl.html	Procaterol HCl is a short-acting β2-adrenergic receptor agonist with K<sub>p</sub> of 8 nM, used for the treatment of asthma_x000D_	Neuronal Signaling	C16H22N2O3.HCl	hydrochloride	OPC-2009	Cl.CCC(NC(C)C)C(O)C1=CC=C(O)C2=C1C=CC(=O)N2	2.781	1	4	5	1.286	0.955
S2311	Hyodeoxycholic acid (HDCA)	B4	B	04	L1300-384-02	CFDA	N/A	N/A	other	392.57	83-49-8	Others	78	198.691	<1		http://selleckchem.com/products/Hyodeoxycholic-acid(HDCA).html	Hyodeoxycholic(HDCA) acid is a secondary bile acid, one of the metabolic byproducts of intestinal bacteria.	Others	C24H40O4	free base	NSC 60672	CC(CCC(O)=O)C1CCC2C3CC(O)C4CC(O)CCC4(C)C3CCC12C	4.014	1	2	4	0.884	1.123
S2084	Duloxetine HCl	C4	C	04	L1300-384-02	FDA,DMF,EMA,HMA,CFDA,NDC	USP42-NF37;BP2019;EP9.2;Martindale:The Extra Pharmacopoeia	090669,090694,090723,090728,090739,090745,090773,090774,090775,090776,090778,090780,090783,202045,202336,202949,203088,203197,204343,204815,206653,208706,210599,211310	Neurological Disease	333.88	136434-34-9	5-HT Receptor	67	200.671	<1		http://selleckchem.com/products/duloxetine-hcl-cymbalta.html	Duloxetine HCl is a serotonin-norepinephrine reuptake inhibitor with Ki of 4.6 nM, used for treatment of major depressive disorder and generalized anxiety disorder (GAD).	Neuronal Signaling	C18H20ClNOS	HCl	LY-248686 HCl	Cl.CNCCC(OC1=C2C=CC=CC2=CC=C1)C3=CC=CS3	4.228	1	1	6	0.569	0.618
S2314	Kaempferol	D4	D	04	L1300-384-02	N/A	USP42-NF37;BP2019;EP9.2	N/A	Others	286.23	520-18-3	Fatty Acid Synthase,Estrogen/progestogen Receptor	57	199.141	<1		http://selleckchem.com/products/Kaempferol.html	Kaempferol, a natural flavonol, functions as an ERRα and ERRγ inverse agonist. It inhibits topoisomerase I catalyzed DNA religation and may also inhibit the activity of fatty acid synthase.	Endocrinology & Hormones	C15H10O6	free base	Robigenin	OC1=CC=C(C=C1)C2=C(O)C(=O)C3=C(O)C=C(O)C=C3O2	1.872	2	4	1	0.573	0.603
S2085	Trimebutine	E4	E	04	L1300-384-02	DMF,CFDA,PMDA	EP9.3;BP2019;KP Ⅹ;JP17;Martindale:The Extra Pharmacopoeia	N/A	Gastroenterology	387.47	39133-31-8	Opioid Receptor	50	129.042	<1		http://selleckchem.com/products/trimebutine.html	Trimebutine is an agonist of peripheral mu, kappa and delta opiate receptors, used as spasmolytic agent for treatment of both acute and chronic abdominal pain.	Neuronal Signaling	C22H29NO5	free base	Mebutin	CCC(COC(=O)C1=CC(=C(OC)C(=C1)OC)OC)(N(C)C)C2=CC=CC=C2	4.115	5	0	10	0.637	1.205
S2316	Kinetin	F4	F	04	L1300-384-02	N/A	Martindale:The Extra Pharmacopoeia	N/A	Others	215.21	525-79-1	Others	8	37.173	<1		http://selleckchem.com/products/Kinetin(6-Furfuryladenine).html	Kinetin is a type of cytokinin, a class of plant hormone that promotes cell division.	Others	C10H9N5O	free base	6-Furfuryladenine	C(NC1=NC=NC2=C1[NH]C=N2)C3=CC=CO3	0.875	4	2	3	0.535	0.955
S2086	Ivabradine HCl	G4	G	04	L1300-384-02	FDA,DMF,EMA,HMA,NDC	Martindale:The Extra Pharmacopoeia	206143,209964	Neurological Disease	505.05	148849-67-6	Adrenergic Receptor	101	199.98	82	162.36	http://selleckchem.com/products/ivabradine-hcl-procoralan.html	Ivabradine HCl, a new If inhibitor with IC 50 of 2.9 μM which acts specifically on the pacemaker activity of the sinoatrial node, is a pure heart rate lowering agent.	Neuronal Signaling	C27H37ClN2O5	HCl	S 16257-2	Cl.COC1=CC2=C(CC(=O)N(CCCN(C)CC3CC4=CC(=C(OC)C=C34)OC)CC2)C=C1OC	3.753	5	0	10	0.76	0.979
S2317	L-(+)-Rhamnose Monohydrate	H4	H	04	L1300-384-02	N/A	BP2019;EP9.2;Martindale:The Extra Pharmacopoeia	N/A	Others	182.17	10030-85-0	Others	36	197.618	36	197.618	http://selleckchem.com/products/l-positive-rotation-rhamnose-monohydrate.html	L(+)-Rhamnose (Rham) is a naturally-occurring deoxy sugar that is found primarily in plants and some bacteria.	Others	C6H14O6	Monohydrate	N/A	O.CC1OC(O)C(O)C(O)C1O	-1.833	1	3	0	0.219	0.977
S2087	Rivastigmine Tartrate	I4	I	04	L1300-384-02	FDA,DMF,CFDA,NDC,HMA	USP42-NF37;BP2019;EP9.2;Martindale:The Extra Pharmacopoeia	077129,077130,077131,090879,091072,091689,203148,203844,204572,207797	Neuronal Signaling	400.42	129101-54-8	AChR	42	104.89	80	199.79	http://selleckchem.com/products/rivastigmine-tartrate-exelon.html	Rivastigmine Tartrate is a cholinesterase inhibitor with IC50 of 5.5 μM, and used as a parasympathomimetic or cholinergic agent for the treatment of mild to moderate Alzheimer disease.	Neuronal Signaling	C18H28N2O8	Tartrate	ENA 713	CCN(C)C(=O)OC1=CC=CC(=C1)C(C)N(C)C.OC(C(O)C(O)=O)C(O)=O	-2.099	4	2	8	1.446	0.775
S2318	Lappaconitine	J4	J	04	L1300-384-02	CFDA	Martindale:The Extra Pharmacopoeia	N/A	Neurological Disease	584.7	32854-75-4	Sodium Channel	16	27.3645			http://selleckchem.com/products/lappaconitine.html	Lappaconitine (LC) is a natural diterpenoid alkaloid (DTA), acting as a human heart sodium channel blocker and possessing a wide range of biological activities, including anti-arrhythmic, anti-inflammatory, antioxidative, anticancer, epileptiform etc.	Transmembrane Transporters	C32H44N2O8	free base	N/A	CCN1CC2(CCC(OC)C34C2CC(C13)C5(O)CC(OC)C6CC4C5(O)C6OC)OC(=O)C7=CC=CC=C7NC(C)=O	0.029	6	1	8	0.847	0.924
S2090	Dexmedetomidine HCl	K4	K	04	L1300-384-02	FDA,DMF,EMA,HMA,CFDA,NDC,PMDA	USP42-NF37;Martindale:The Extra Pharmacopoeia	091465,201072,202126,202585,202881,203773,203972,204023,204686,204843,205046,205272,205867,206628,206798,207551,208129,208129,208532,209065	Neuronal Signaling	236.74	145108-58-3	Adrenergic Receptor	48	202.754	<1		http://selleckchem.com/products/dexmedetomidine-hcl-precedex.html	Dexmedetomidine HCl is a highly selective and potent alpha-2 adrenoceptor agonist, which reduces anesthetic requirements for patients by providing significant sedation.	Neuronal Signaling	C13H17ClN2	HCl	N/A	Cl.CC(C1=CN=C[NH]1)C2=CC=CC(=C2C)C	3.378	1	1	2	0.766	0.837
S2320	Luteolin	L4	L	04	L1300-384-02	N/A	BP2019;EP9.2	N/A	Others	286.24	491-70-3	PDE	57	199.134	<1		http://selleckchem.com/products/Luteolin(Luteolol).html	Luteolin is a flavonoid found in Terminalia chebula, which is a non-selective phisphodiesterase PDE inhibitor for PDE1-5 with Ki of 15.0 &muM, 6.4 &muM, 13.9 &muM, 11.1 &muM and 9.5 &muM, respectively. Phase 2.	Metabolism	C15H10O6	free base	N/A	OC1=CC(=C2C(=O)C=C(OC2=C1)C3=CC=C(O)C(=C3)O)O	2.168	2	4	1	0.545	0.739
S2091	Betaxolol	M4	M	04	L1300-384-02	FDA,DMF,CFDA,NDC,PMDA,HMA	USP42-NF37;BP2019;EP9.2;KP Ⅹ;JP17;Martindale:The Extra Pharmacopoeia	075386,075446,075541,075630,078694,078962	Neurological Disease	307.43	63659-18-7	Adrenergic Receptor	62	201.672	62	201.672	http://selleckchem.com/products/betaxolol-betoptic.html	Betaxolol is a selective beta1 adrenergic receptor blocker used in the treatment of hypertension and glaucoma.	Neuronal Signaling	C18H29NO3	free base	SL 75212	CC(C)NCC(O)COC1=CC=C(CCOCC2CC2)C=C1	2.577	2	2	11	0.439	0.708
S2321	Magnolol	N4	N	04	L1300-384-02	N/A	BP2019;EP9.2	N/A	Others	266.33	528-43-8	NF-κB	53	199.001	<1		http://selleckchem.com/products/Magnolol(2,2-Bichavicol).html	Magnolol is a bioactive lignin found in the bark of the Houpu magnolia (Magnolia officinalis) which shows antifungal properties. It can block TNF-α-induced NF-KB activation.	NF-κB	C18H18O2	free base	NSC 293099	OC1=C(C=C(CC=C)C=C1)C2=CC(=CC=C2O)CC=C	4.88	0	2	5	1.49	1.075
S2092	Detomidine HCl	O4	O	04	L1300-384-02	DMF	USP42-NF37;BP2019;EP9.2;Martindale:The Extra Pharmacopoeia	N/A	Cardiovascular Disease	222.71	90038-01-0	Adrenergic Receptor	45	202.056	45	202.056	http://selleckchem.com/products/detomidine-hcl.html	Detomidine HCl produce dose-dependent sedative and analgesic effects, mediatated by activation of α2 catecholamine receptors.	Neuronal Signaling	C12H15ClN2	HCl	N/A	Cl.CC1=C(C)C(=CC=C1)CC2=C[NH]C=N2	3.053	1	1	2	1.109	0.769
S2325	Morin Hydrate	P4	P	04	L1300-384-02	N/A	USP42-NF37	N/A	Others	320.25	6202-27-3	Others	64	199.844	<1		http://selleckchem.com/products/Morin-hydrate(Aurantica).html	Morin hydrate(Aurantica) is a flavonoid isolated from Maclura pomifera (Osage orange), Maclura tinctoria (old fustic) and from leaves of Psidium guajava (common guava).	Others	C15H12O8	Hydrate	Aurantica	O.OC1=CC=C(C(=C1)O)C2=C(O)C(=O)C3=C(O)C=C(O)C=C3O2	1.423	2	5	1	0.892	0.959
S1784	Vidarabine	A5	A	05	L1300-384-02	FDA,DMF,CFDA,PMDA	USP36-NF31;Martindale:The Extra Pharmacopoeia	050486,050523	Infection	267.24	5536-17-4	DNA/RNA Synthesis	53	198.324	3	11.2259	http://selleckchem.com/products/Vidarabine(Vira-A).html	Vidarabine is an antiviral drug by interfering with the synthesis of viral DNA, used to treat herpes simplex and varicella zoster viruses.	DNA Damage	C10H13N5O4	free base	N/A	NC1=C2N=C[N](C3OC(CO)C(O)C3O)C2=NC=N1	-1.881	4	4	2	0.969	0.823
S1952	Methoxsalen	B5	B	05	L1300-384-02	FDA,DMF,CFDA,NDC,PMDA,HMA	USP42-NF37;KP Ⅹ;JP17;Martindale:The Extra Pharmacopoeia	087781,202603,202687	Inflammation	216.19	298-81-7	P450 (e.g. CYP17)	43	198.899	<1		http://selleckchem.com/products/Methoxsalen(Oxsoralen).html	Methoxsalen is a naturally occurring photoactive substance found in the seeds of the Ammi majus (Umbelliferae) plant, used in the diagnosis and treatment of psoriasis A CYP2A5/6 inhibitor.	Metabolism	C12H8O4	free base	Xanthotoxin, NCI-C55903	COC1=C2OC=CC2=CC3=C1OC(=O)C=C3	2.187	4	0	1	0.982	0.93
S1786	Verteporfin	C5	C	05	L1300-384-02	FDA,DMF,EMA,NDC,PMDA	USP42-NF37;Martindale:The Extra Pharmacopoeia	021119	Others	718.79	129497-78-5	VDA,Hippo pathway	100	139.123	<1		http://selleckchem.com/products/Verteporfin(Visudyne).html	Verteporfin is a small molecule that inhibits TEAD–YAP association and YAP-induced liver overgrowth. It is also a potent second-generation photosensitizing agent derived from porphyrin.	Angiogenesis	C41H42N4O8	free base	CL 318952	COC(=O)CCC1=C(C)C2=CC3=NC(=CC4=C(C)C(=C([NH]4)C=C5N=C(C=C1[NH]2)C(=C5C)CCC(O)=O)C=C)C6=CC=C(C(C(=O)OC)C36C)C(=O)OC	7.789	9	2	12	0.231	0.287
S1956	Miconazole Nitrate	D5	D	05	L1300-384-02	FDA,DMF,CFDA,NDC,PMDA,HMA	USP42-NF37;EP9.7;BP2019;KP Ⅹ;Ph.Int_6th ;JP17;IP2010;Martindale:The Extra Pharmacopoeia	073507,073508,074030,074136,074366,074395,074414,074444,074760,079114,091366	Infection	479.14	22832-87-7	Anti-infection	96	200.359	<1		http://selleckchem.com/products/Miconazole-nitrate.html	Miconazole Nitrate is an imidazole antifungal agent by inhibiting ergosterol biosynthesis and inducing ROS, used to treat vaginal yeast infections.	Microbiology	C18H15Cl4N3O4	Nitrate	NSC 169434 Nitrate	O[N+]([O-])=O.ClC1=CC=C(COC(C[N]2C=CN=C2)C3=CC=C(Cl)C=C3Cl)C(=C1)Cl	4.387	2	0	6	0.776	0.84
S1787	Teniposide	E5	E	05	L1300-384-02	FDA,DMF,CFDA,NDC	USP42-NF37;Martindale:The Extra Pharmacopoeia	020119	Cancer	656.65	29767-20-2	Topoisomerase	40	60.9153	<1		http://selleckchem.com/products/Teniposide(Vumon).html	Teniposide is a chemotherapeutic medication mainly used in the treatment of childhood acute lymphocytic leukemia (ALL).	DNA Damage	C32H32O13S	free base	NSC 122819, VM-26	COC1=CC(=CC(=C1O)OC)C2C3C(COC3=O)C(OC4OC5COC(OC5C(O)C4O)C6=CC=CS6)C7=CC8=C(OCO8)C=C27	2.516	10	3	6	0.944	0.528
S1957	Sulfamethizole	F5	F	05	L1300-384-02	FDA,DMF	USP42-NF37;BP2019;KP Ⅹ;EP9.2;JP17;Martindale:The Extra Pharmacopoeia	086012,080273,008565	Infection	270.33	144-82-1	Anti-infection	54	199.756	<1		http://selleckchem.com/products/Sulfamethizole(Proklar).html	Sulfamethizole is a sulfathiazole antibacterial agent.	Microbiology	C9H10N4O2S2	free base	N/A	CC1=NN=C(N[S](=O)(=O)C2=CC=C(N)C=C2)S1	0.305	4	2	3	1.63	0.927
S1789	Tetrabenazine (Xenazine)	G5	G	05	L1300-384-02	FDA,DMF,NDC,PMDA,HMA	Martindale:The Extra Pharmacopoeia	204574,206129,206686,207682,208826,209284,209739,210544	Neurological Disease	317.42	58-46-8	Dopamine Receptor	58	182.723	<1		http://selleckchem.com/products/Tetrabenazine(Nitoman).html	Tetrabenazine(Nitoman, Xenazine) acts primarily as a reversible high-affinity inhibitor of mono-amine uptake into granular vesicles of presynaptic neurons by binding selectively to VMAT-2 Also blocks dopamine D2 receptors, but this affinity is 1,000-fold lower than its affinity for VMAT-2.	Neuronal Signaling	C19H27NO3	free base	N/A	COC1=CC2=C(C=C1OC)C3CC(=O)C(CC(C)C)CN3CC2	3.365	3	0	4	1.517	0.939
S1958	Sulbactam	H5	H	05	L1300-384-02	FDA,DMF,CFDA,NDC,HMA	USP42-NF37;BP2019;KP Ⅹ;EP9.2;JP17;Martindale:The Extra Pharmacopoeia	065074,065076,065176,065188,065222,065240,065241,065310,065314,065316,065403,065406,090339,090340,090349,090375,090578,090579,090646,090653,201024,201406,202197	Infection	233.24	68373-14-8	Anti-infection	47	201.509	47	201.509	http://selleckchem.com/products/sulbactam.html	Sulbactam is a beta-lactamase inhibitor with an average IC50 of 0.8 μM.	Microbiology	C8H11NO5S	free base	N/A	CC1(C)C(N2C(CC2=O)[S]1(=O)=O)C(O)=O	-0.671	4	0	1	0.601	0.992
S1790	Rifaximin	I5	I	05	L1300-384-02	FDA,DMF,CFDA,NDC,PMDA,HMA	BP2019;EP9.2;KP Ⅹ;Martindale:The Extra Pharmacopoeia	021361,022554	Infection	785.88	80621-81-4	DNA/RNA Synthesis	47	59.8056	<1		http://selleckchem.com/products/Rifaximin(Xifaxan).html	Rifaximin is a RNA synthesis inhibitor by binding the β subunit of the bacterial DNA-dependent RNA polymerase, used to treat traveler's diarrhea caused by certain bacteria.	DNA Damage	C43H51N3O11	free base	N/A	COC1\C=C\OC2(C)OC3=C(C2=O)C4=C(C(=C3C)O)C(=C(NC(=O)\C(=C/C=C/C(C)C(O)C(C)C(O)C(C)C(OC(C)=O)C1C)C)C5=C4N=C6C=C(C)C=C[N]56)O	4.805	8	5	3	0.588	0.805
S1959	Tolfenamic Acid	J5	J	05	L1300-384-02	DMF,CFDA,HMA	EP9.8;BP2019;KP Ⅹ;Martindale:The Extra Pharmacopoeia	N/A	Inflammation	261.7	13710-19-5	COX	52	198.701	<1		http://selleckchem.com/products/tolfenamic-acid.html	Tolfenamic Acid is a COX-2 inhibitor with IC50 of 0.2 μM.	Neuronal Signaling	C14H12ClNO2	free base	N/A	CC1=C(Cl)C=CC=C1NC2=C(C=CC=C2)C(O)=O	4.16	1	1	3	1.53	1.104
S1792	Simvastatin	K5	K	05	L1300-384-02	FDA,DMF,EMA,HMA,CFDA,NDC,PMDA	USP42-NF37;EP9.7;BP2019;KP Ⅹ;JP17;Martindale:The Extra Pharmacopoeia	021961,076052,076285,076532,076685,077691,077752,077766,077837,078034,078103,078155,078735,090383,090868,200895,206557	Cardiovascular Disease	418.57	79902-63-9	HMG-CoA Reductase	83	198.294	<1		http://selleckchem.com/products/Simvastatin(Zocor).html	Simvastatin is a competitive inhibitor of HMG-CoA reductase with Ki of 0.1-0.2 nM in cell-free assays.	Metabolism	C25H38O5	free base	MK-0733	CCC(C)(C)C(=O)OC1CC(C)C=C2C=CC(C)C(CCC3CC(O)CC(=O)O3)C12	4.634	4	1	7	0.953	0.772
S1960	Pranoprofen	L5	L	05	L1300-384-02	CFDA,PMDA	KP Ⅹ;JP17;Martindale:The Extra Pharmacopoeia	N/A	Inflammation	255.27	52549-17-4	COX	51	199.788	<1		http://selleckchem.com/products/pranoprofen.html	Pranoprofen is a non-steroidal COX inhibitor, used as an anti-inflammatory drug in ophthalmology.	Neuronal Signaling	C15H13NO3	free base	Pyranoprofen	CC(C(O)=O)C1=CC2=C(OC3=NC=CC=C3C2)C=C1	3.05	3	0	2	0.849	0.997
S1793	Ramipril	M5	M	05	L1300-384-02	FDA,DMF,CFDA,NDC,HMA	USP42-NF37;EP9.8;;BP2019;KP Ⅹ;IP2010;Martindale:The Extra Pharmacopoeia	076549,077004,077470,077513,077514,077626,077900,078191,078745,078832,078849,079116,090650,090697,091069,091604,202392	Cardiovascular Disease	416.51	87333-19-5	RAAS	83	199.275	<1		http://selleckchem.com/products/Ramipril(Altace).html	Ramipril is an angiotensin-converting enzyme (ACE) inhibitor with IC50 of 5 nM.	Endocrinology & Hormones	C23H32N2O5	free base	N/A	CCOC(=O)C(CCC1=CC=CC=C1)NC(C)C(=O)N2C3CCCC3CC2C(O)=O	0.308	4	1	10	0.882	0.769
S1964	Rimantadine	N5	N	05	L1300-384-02	FDA,DMF,CFDA,NDC	USP42-NF37;Martindale:The Extra Pharmacopoeia	075916,076132,076375	Infection	179.3	13392-28-4	Anti-infection	33	184.049	33	184.049	http://selleckchem.com/products/rimantadine-flumadine.html	Rimantadine (Flumadine) is an anti-influenza virus drug for T. brucei with IC50 of 7 μM.	Microbiology	C12H21N	free base	N/A	CC(N)[C]12C[CH]3[CH2]C([CH2][CH](C3)C1)C2	2.204	0	1	1	1.554	1.325
S1794	Fenofibrate	O5	O	05	L1300-384-02	FDA,DMF,EMA,HMA,CFDA,NDC,PMDA	USP42-NF37;BP2019;KP Ⅹ;EP9.2;IP2010;Martindale:The Extra Pharmacopoeia	076433,076509,076520,076635,090715,090856,200579,200884,201748,202856,204019,204475,204598,205118,207803,208709,209660,209950,209951,210138,210606,211080	Cardiovascular Disease	360.83	49562-28-9	PPAR	72	199.54	<1		http://selleckchem.com/products/Fenofibrate(Tricor).html	Fenofibrate (Tricor, Trilipix) is a compound of the fibrate class and fibric acid derivative.	Metabolism	C20H21ClO4	free base	N/A	CC(C)OC(=O)C(C)(C)OC1=CC=C(C=C1)C(=O)C2=CC=C(Cl)C=C2	5.111	4	0	7	0.53	0.822
S1965	Primidone	P5	P	05	L1300-384-02	FDA,DMF,CFDA,NDC,PMDA,HMA	USP42-NF37;EP9.3;BP2019;KP Ⅹ;JP17;Martindale:The Extra Pharmacopoeia	040586,040626,040667,040717,040862,040866,083551,084903,085052	Neurological Disease	218.25	125-33-7	Sodium Channel	44	201.604	<1		http://selleckchem.com/products/Primidone(Mysoline).html	Primidone is an anticonvulsant of the pyrimidinedione class.	Transmembrane Transporters	C12H14N2O2	free base	NCI-C56360	CCC1(C(=O)NCNC1=O)C2=CC=CC=C2	0.931	2	2	2	1.236	1.013
S2096	Almotriptan Malate	A6	A	06	L1300-384-02	FDA,DMF,NDC,HMA	USP42-NF37;Martindale:The Extra Pharmacopoeia	078027,205171,205523	Cardiovascular Disease	469.55	181183-52-8	5-HT Receptor	94	200.192	<1		http://selleckchem.com/products/almotriptan-malate-axert.html	Almotriptan Malate is a selective 5-hydroxytryptamine1B/1D (5-HT1B/1D) receptor agonist, used for the treatment of Migraine attacks in adults.	Neuronal Signaling	C21H31N3O7S	Malate	LAS 31416	CN(C)CCC1=C[NH]C2=CC=C(C[S](=O)(=O)N3CCCC3)C=C12.OC(CC(O)=O)C(O)=O	-1.943	4	2	9	0.301	0.791
S2328	Nalidixic acid	B6	B	06	L1300-384-02	FDA,DMF,CFDA,PMDA	USP42-NF37;BP2019;KP Ⅹ;JP17;IP2010;Martindale:The Extra Pharmacopoeia	070270,070271,070272,071919,071936,072061	Infection	232.24	389-08-2	Topoisomerase	6	25.8353	<1		http://selleckchem.com/products/Nalidixic-acid(NegGram).html	Nalidixic acid is a synthetic 1,8-naphthyridine antimicrobial agent with a limited bacteriocidal spectrum. It is an inhibitor of the A subunit of bacterial DNA gyrase.	DNA Damage	C12H12N2O3	free base	NSC-82174	CCN1C=C(C(O)=O)C(=O)C2=C1N=C(C)C=C2	1.176	3	0	2	1.005	0.792
S2097	Ambrisentan	C6	C	06	L1300-384-02	FDA,DMF,EMA,HMA,CFDA,NDC,PMDA	Martindale:The Extra Pharmacopoeia	208252,208354,208441,209509,210058,210715,210784	Neurological Disease	378.42	177036-94-1	Endothelin Receptor	76	200.835	<1		http://selleckchem.com/products/ambrisentan.html	Ambrisentan is a highly selective antagonist of the endothelin-1 type A receptor, used in the treatment of pulmonary arterial hypertension (PAH).	GPCR & G Protein	C22H22N2O4	free base	LU-208075,BSF-208075	COC(C(OC1=NC(=CC(=N1)C)C)C(O)=O)(C2=CC=CC=C2)C3=CC=CC=C3	3.659	5	0	7	0.566	0.911
S2329	Naringin	D6	D	06	L1300-384-02	N/A	BP2019;EP9.2;Martindale:The Extra Pharmacopoeia	N/A	Others	580.53	10236-47-2	P450 (e.g. CYP17)	100	172.256	<1		http://selleckchem.com/products/Naringin(Naringoside).html	Naringin is a flavanone glycoside, which exerts a variety of pharmacological effects such as antioxidant activity, blood lipid lowering, anticancer activity, and inhibition of cytochrome P450 enzymes.	Metabolism	C27H32O14	free base	Naringoside	CC1OC(OC2C(O)C(O)C(CO)OC2OC3=CC(=C4C(=O)CC(OC4=C3)C5=CC=C(O)C=C5)O)C(O)C(O)C1O	-0.415	6	8	6	0.749	1.294
S2098	Bexarotene	E6	E	06	L1300-384-02	FDA,DMF,EMA,NDC,PMDA	Martindale:The Extra Pharmacopoeia	203174,209861,209886,210105	Cardiovascular Disease	348	153559-49-0	Retinoid Receptor	8	22.9885	<1		http://selleckchem.com/products/bexarotene.html	Bexarotene is a retinoid specifically selective for retinoid X receptors, used as an oral antineoplastic agent in the treatment of cutaneous T-cell lymphoma.	Metabolism	C24H28O2	free base	LGD1069	CC1=CC2=C(C=C1C(=C)C3=CC=C(C=C3)C(O)=O)C(C)(C)CCC2(C)C	6.405	1	0	3	0.748	0.735
S2331	Neohesperidin Dihydrochalcone (Nhdc)	F6	F	06	L1300-384-02	N/A	EP9.1;BP2017	N/A	Others	612.58	20702-77-6	Others	100	163.244	<1		http://selleckchem.com/products/Neohesperidin-dihydrochalcone(Nhdc).html	Neohesperidin dihydrochalcone(Nhdc), sometimes abbreviated to neohesperidin DC or simply NHDC, is an artificial sweetener derived from citrus.	Others	C28H36O15	free base	NCI-c60764	COC1=C(O)C=C(CCC(=O)C2=C(O)C=C(OC3OC(CO)C(O)C(O)C3OC4OC(C)C(O)C(O)C4O)C=C2O)C=C1	-0.048	6	9	10	0.627	1.054
S2099	Temocapril HCl	G6	G	06	L1300-384-02	PMDA,HMA	JP17;Martindale:The Extra Pharmacopoeia	N/A	Cardiovascular Disease	513.07	110221-44-8	RAAS	103	200.752	<1		http://selleckchem.com/products/temocapril-hcl.html	Temocapril HCl is the hydrochloride of Temocapril, which is a long-acting angiotensin-converting enzyme (ACE) inhibitor, used for the treatment of hypertension.	Endocrinology & Hormones	C23H29ClN2O5S2	Hydrochloride	CS-622 HCl	Cl.CCOC(=O)C(CCC1=CC=CC=C1)NC2CSC(CN(CC(O)=O)C2=O)C3=CC=CS3	0.787	4	1	11	1.158	1.196
S2332	Neohesperidin	H6	H	06	L1300-384-02	N/A	EP9.1;BP2017	N/A	Others	610.56	13241-33-3	ROS	122	199.817	<1		http://selleckchem.com/products/Neohesperidin.html	Neohesperidin, a flavanone glycoside found in citrus fruits, is an antioxidant agent.	Immunology & Inflammation	C28H34O15	free base	NSC 31048	COC1=CC(=CC(=C1)C2CC(=O)C3=C(O)C=C(OC4OC(CO)C(O)C(O)C4OC5OC(C)C(O)C(O)C5O)C=C3O2)O	-0.431	7	8	7	0.897	0.891
S2101	Gabexate Mesylate	I6	I	06	L1300-384-02	CFDA	KP Ⅹ;JP17;Martindale:The Extra Pharmacopoeia	N/A	Cancer/Cardiovascular Disease/Immunology	417.48	56974-61-9	Serine Protease	83	198.812	12	28.7439	http://selleckchem.com/products/gabexate-mesylate.html	Gabexate Mesylate is a serine protease inhibitor with IC50 of 0.19 μM which is used therapeutically in the treatment of pancreatitis and disseminated intravascular coagulation.	Proteases	C17H27N3O7S	Mesylate	N/A	CCOC(=O)C1=CC=C(OC(=O)CCCCCNC(N)=N)C=C1.C[S](O)(=O)=O	1.774	4	2	12	0.813	0.874
S2334	Oleanolic Acid	J6	J	06	L1300-384-02	CFDA	BP2019;EP9.2	N/A	Metabolic Disease	456.7	508-02-1	Anti-infection	21	45.982	<1		http://selleckchem.com/products/Oleanolic-Acid(Caryophyllin).html	Oleanolic Acid is a non-toxic, hepatoprotective triterpenoid found in Phytolacca Americana, which exerts antitumor and antiviral properties.	Microbiology	C30H48O3	free base	Caryophyllin	CC1(C)CC(C2CCC3(C)C(=CCC4C5(C)CCC(O)C(C)(C)C5CCC34C)C2C1)C(O)=O	6.282	1	1	1	1.531	0.949
S2102	Rasagiline Mesylate	K6	K	06	L1300-384-02	FDA,DMF,NDC	Martindale:The Extra Pharmacopoeia	201823,201889,201892,201899,201950,201970,201971,207004	Cardiovascular Disease	267.34	161735-79-1	MAO	53	198.249	53	198.249	http://selleckchem.com/products/rasagiline-mesylate.html	Rasagiline Mesylate is a new MAO-B inhibitor for the treatment of idiopathic Parkinson's disease.	Metabolism	C13H17NO3S	Mesylate	TVP-1012	C[S](O)(=O)=O.C#CCNC1CCC2=CC=CC=C12	2.705	0	1	2	0.77	0.841
S2336	Orotic acid (6-Carboxyuracil)	L6	L	06	L1300-384-02	DMF,NDC	Martindale:The Extra Pharmacopoeia	N/A	Metabolic Disease	156.1	65-86-1	Others	2	12.8123	<1		http://selleckchem.com/products/Orotic-acid(6-Carboxyuracil).html	Orotic acid(6-Carboxyuracil) is a heterocyclic compound and an acid.	Others	C5H4N2O4	free base	N/A	OC(=O)C1=CC(=O)NC(=O)N1	-1.152	3	2	1	0.685	0.927
S2103	Naltrexone HCl	M6	M	06	L1300-384-02	FDA,DMF,EMA,HMA,CFDA,NDC	USP42-NF37;BP2019;EP9.2;IP2010;Martindale:The Extra Pharmacopoeia	074918,075274,075434,076264,090356,091205,207905	Neurological Disease	377.86	16676-29-2	Opioid Receptor	14	37.0508	14	37.0508	http://selleckchem.com/products/naltrexone-hcl.html	Naltrexone HCl is an opioid receptor antagonist used primarily in the management of alcohol dependence and opioid dependence.	Neuronal Signaling	C20H24ClNO4	Hydrochloride	N/A	Cl.OC1=CC=C2CC3N(CCC45C(OC1=C24)C(=O)CCC35O)CC6CC6	2.039	2	1	2	0.612	0.754
S2337	Osthole	N6	N	06	L1300-384-02	N/A	BP2019;EP9.2	N/A	Others	244.29	484-12-8	Others	49	200.581	<1		http://selleckchem.com/products/Osthole(Osthol).html	Osthol is an O-methylated coumarin, which is found in the plants such as Cnidium monnieri, Angelica archangelica and Angelica pubescens.	Others	C15H16O3	free base	Osthol	COC1=CC=C2C=CC(=O)OC2=C1CC=C(C)C	3.74	3	0	3	0.827	0.842
S2104	Levosulpiride	O6	O	06	L1300-384-02	marketed in Italy	Martindale:The Extra Pharmacopoeia	N/A	Neurological Disease	341.43	23672-07-3	Dopamine Receptor	69	202.091	<1		http://selleckchem.com/products/levosulpiride-levogastrol.html	Levosulpiride is a selective antagonist for D2 dopamine receptors used as an antipsychotic and prokinetic agent.	Neuronal Signaling	C15H23N3O4S	free base	N/A	CCN1CCCC1CNC(=O)C2=C(OC)C=CC(=C2)[S](N)(=O)=O	0.704	4	2	6	0.801	1.002
S2338	Oxymatrine	P6	P	06	L1300-384-02	CFDA	CP2005	N/A	Inflammation	264.36	16837-52-8	Others	53	200.484	53	200.484	http://selleckchem.com/products/Oxymatrine(Matrine-N-oxide).html	Oxymatrine is a quinolizidine alkaloid extracted from the root of Sophora flavescens with anti-inflammatory, antifibrosis, and antitumor effects, inhibits the iNOS expression and TGF-β/Smad pathway. It is used for the treatment of viral hepatitis, cancer, viral myocarditis, gastrointestinal hemorrhage and skin diseases.	Others	C15H24N2O2	free base	Matrine N-oxide	[O-][N+]12CCCC3CN4C(CCCC4=O)C(CCC1)C23	0.61	1	0	0	1.313	0.871
S1799	Ranolazine	A7	A	07	L1300-384-02	FDA,DMF,EMA,NDC	Martindale:The Extra Pharmacopoeia	201046,208174,208862,209081,210054,211291,211707	Others	427.54	95635-55-5	Calcium Channel	86	201.151	<1		http://selleckchem.com/products/Ranolazine(Ranexa).html	Ranolazine is a calcium uptake inhibitor via the sodium/calcium channel, used to treat chronic angina.	Transmembrane Transporters	C24H33N3O4	Free Base	CVT 303, RS 43285-003	COC1=CC=CC=C1OCC(O)CN2CCN(CC2)CC(=O)NC3=C(C)C=CC=C3C	2.991	3	2	9	0.33	0.74
S1969	Nefiracetam	B7	B	07	L1300-384-02	DMF	Martindale:The Extra Pharmacopoeia	N/A	Neurological Disease	246.3	77191-36-7	GABA Receptor	49	198.944	5	20.3004	http://selleckchem.com/products/Nefiracetam(Translon).html	Nefiracetam is a GABAergic, cholinergic, and monoaminergic neuronal system enhancer for Ro 5-4864-induced convulsions. Phase 2.	Neuronal Signaling	C14H18N2O2	free base	DZL 221	CC1=CC=CC(=C1NC(=O)CN2CCCC2=O)C	1.443	2	1	3	0.551	1.067
S1801	Ranitidine Hydrochloride	C7	C	07	L1300-384-02	FDA,DMF,CFDA,NDC,PMDA,HMA	USP42-NF37;BP2019;EP9.6;KP Ⅹ;JP17;IP2010;Martindale:The Extra Pharmacopoeia	074023,074467,074488,074552,074655,074662,074680,074764,074777,074864,075000,075094,075132,075165,075167,075180,075208,075212,075254,075294,075296,075439,075497,075519,075557,075564,075742,076124,076195,076705,076760,077405,077426,077458,077476,077602,077824,078192,078312,078448,078542,078653,078684,078701,078884,078890,079076,079211,079212,090054,090102,090623,091078,091091,091288,091429,091534,…	Gastroenterology	350.86	66357-59-3	Histamine Receptor	70	199.51	70	199.51	http://selleckchem.com/products/Ranitidine-hydrochloride(Zantac).html	Ranitidine is a histamine H2-receptor antagonist, used to treat stomach or intestinal ulcers.	Neuronal Signaling	C13H23ClN4O3S	Hydrochloride	AH19065	Cl.CNC(/NCCSCC1=CC=C(CN(C)C)O1)=C\[N+]([O-])=O	1.421	1	2	10	0.796	1.308
S1971	Nicorandil	D7	D	07	L1300-384-02	DMF,CFDA,PMDA,HMA	BP2019;KP Ⅹ;JP17;Martindale:The Extra Pharmacopoeia	N/A	Cardiovascular Disease	211.17	65141-46-0	Potassium Channel	42	198.892	17	80.5039	http://selleckchem.com/products/Nicorandil(Ikorel).html	Nicorandil is a potassium channel activator, and stimulates guanylate cyclase to increase formation of cyclic GMP (cGMP).	Transmembrane Transporters	C8H9N3O4	free base	SG-75	[O-][N+](=O)OCCNC(=O)C1=CC=CN=C1	1.758	3	1	5	0.839	0.909
S1806	Acipimox	E7	E	07	L1300-384-02	CFDA	Martindale:The Extra Pharmacopoeia	N/A	Cardiovascular Disease/Metabolic Disease	154.12	51037-30-0	Others	31	201.142	<1		http://selleckchem.com/products/Acipimox.html	Acipimox is a niacin derivative used as a hypolipidemic agent.	Others	C6H6N2O3	free base	Olbemox	CC1=CN=C(C=[N+]1[O-])C(O)=O	-0.975	2	0	1	1.397	0.881
S1972	Tamoxifen Citrate	F7	F	07	L1300-384-02	FDA,DMF,CFDA,NDC,PMDA,HMA	USP42-NF37;BP2019;EP9.2;KP Ⅹ;Ph.Int_6th;JP17;IP2010;Martindale:The Extra Pharmacopoeia	070929,074504,074539,074732,075740,075797,076027,076179,076398,090878,206694	Endocrinology	563.64	54965-24-1	Estrogen/progestogen Receptor,Autophagy	100	177.418	<1		http://selleckchem.com/products/Tamoxifen-Citrate(Nolvadex).html	Tamoxifen Citrate is an antagonist of the estrogen receptor by competitive inhibition of estrogen binding.	Endocrinology & Hormones	C32H37NO8	Citrate	ICI 46474 Citrate	CC/C(C1=CC=CC=C1)=C(C2=CC=CC=C2)/C3=CC=C(OCCN(C)C)C=C3.OC(=O)CC(O)(CC(O)=O)C(O)=O	1.966	4	0	13	1.366	1.043
S1807	Aciclovir	G7	G	07	L1300-384-02	DMF,CFDA,PMDA,HMA	BP2019;EP9.2;Ph.Int_6th;JP17;IP2010;CP2005;EP9.1;BP2017 USP42-NF37;BP2019;EP9.2;Martindale:The Extra Pharmacopoeia	N/A	Infection	225.2	59277-89-3	Anti-infection	45	199.822	<1		http://selleckchem.com/products/Acyclovir(Aciclovir).html	Aciclovir is a synthetic nucleoside analogue active against herpesviruses.	Microbiology	C8H11N5O3	free base	Acyclovir	NC1=NC2=C(N=C[N]2COCCO)C(=O)N1	-1.423	4	3	4	0.98	0.921
S1974	Meglumine	H7	H	07	L1300-384-02	N/A	USP42-NF37;EP9.8;KP Ⅹ;JP17;Ph.Int_6th;Martindale:The Extra Pharmacopoeia	N/A	Diagnosis	195.21	6284-40-8	Others	39	199.785	39	199.785	http://selleckchem.com/products/meglumine.html	Meglumine is an amino sugar derived from sorbitol for THP-1 cells with IC50 of 22 μg/mL.	Others	C7H17NO5	free base	N/A	CNCC(O)C(O)C(O)C(O)CO	-2.798	0	6	6	0.803	0.87
S1808	Nifedipine	I7	I	07	L1300-384-02	FDA,DMF,CFDA,NDC,PMDA,HMA	USP42-NF37;BP2019;KP Ⅹ;EP9.2;Ph.Int_6th;JP17;IP2010;Martindale:The Extra Pharmacopoeia	072409,072556,072579,072651,072781,073250,073421,074045,075108,075269,075289,075414,076070,077127,077899,090602,090649,201071,202644,202987,203126,210012,210184,210614,210838	Cardiovascular Disease	346.33	21829-25-4	Calcium Channel	69	199.232	<1		http://selleckchem.com/products/Nifedipine(Adalat).html	Nifedipine is a dihydropyridine calcium channel blocker, used to lower hypertension and to treat angina.	Transmembrane Transporters	C17H18N2O6	free base	N/A	COC(=O)C1=C(C)NC(=C(C1C2=C(C=CC=C2)[N+]([O-])=O)C(=O)OC)C	1.766	4	1	6	0.663	0.792
S1975	Aripiprazole	J7	J	07	L1300-384-02	FDA,DMF,EMA,HMA,CFDA,NDC,PMDA	USP42-NF37;BP2019;EP9.2;Martindale:The Extra Pharmacopoeia	078583,078607,078608,078612,078613,078614,078708,090165,090472,091279,201519,202101,202102,202547,202683,203906,203908,204094,204111,204171,204838,205064,205363,206174,206240,206251,206383,207105,207240,208260,208438,210479	Neurological Disease	448.39	129722-12-9	5-HT Receptor	90	200.718	<1		http://selleckchem.com/products/aripiprazole-abilify.html	Aripiprazole is a novel atypical antipsychotic drug that is reported to be a high-affinity 5-HT receptor partial agonist.	Neuronal Signaling	C23H27Cl2N3O2	free base	OPC-14597	ClC1=CC=CC(=C1Cl)N2CCN(CCCCOC3=CC=C4CCC(=O)NC4=C3)CC2	4.998	2	1	7	1.132	0.764
S1811	Amiloride HCl	K7	K	07	L1300-384-02	FDA,DMF,CFDA,NDC,HMA	USP42-NF37;EP9.7;BP2019;Ph.Int_6th;IP2010;Martindale:The Extra Pharmacopoeia	070346,079133,204180	Metabolic Disease	266.09	2016-88-8	Sodium Channel,Calcium Channel	53	199.181	6	22.5488	http://selleckchem.com/products/Amiloride-hydrochloride(Midamor).html	Amiloride is a selective T-type calcium channel blocker, an epithelial sodium channel blocker and a selective inhibitor of urokinase plasminogen activator (uPA)(Ki=7 μM).	Transmembrane Transporters	C6H9Cl2N7O	Hydrochloride	N/A	Cl.NC(=N)NC(=O)C1=NC(=C(N)N=C1N)Cl	-0.366	3	4	2	0.779	0.994
S1978	Methscopolamine	L7	L	07	L1300-384-02	FDA,DMF,CFDA,NDC	USP42-NF37	040624,040642,080970,200602	Neurological Disease	398.29	155-41-9	AChR	79	198.348	67	168.219	http://selleckchem.com/products/Methscopolamine-bromide(Pamine).html	Methscopolamine is a muscarinic acetylcholine receptor blocker.	Neuronal Signaling	C18H24BrNO4	quaternary-N bromide salt	N/A	[Br-].C[N+]1(C)C2CC(CC1C3OC23)OC(=O)C(CO)C4=CC=CC=C4	-2.949	3	1	5	0.758	0.798
S1813	Amlodipine Besylate	M7	M	07	L1300-384-02	FDA,DMF,EMA,CFDA,NDC	USP42-NF37;BP2019;KP Ⅹ;EP9.2;JP17;IP2010;Martindale:The Extra Pharmacopoeia	022026,076418,076692,076719,076846,076859,077073,077080,077262,077333,077362,077516,077671,077759,077771,077955,077974,078021,078043,078081,078131,078224,078226,078231,078414,078453,078477,078500,078552,078573,078925,090752,201380,202553,203245,204900,206367,206524,207821	Metabolic Disease	567.05	111470-99-6	Calcium Channel	113	199.277	<1		http://selleckchem.com/products/Amlodipine-besylate(Norvasc).html	Amlodipine Besylate is a long-acting calcium channel blocker, used to lower blood pressure and prevent chest pain.	Transmembrane Transporters	C26H31ClN2O8S	Besylate	N/A	CCOC(=O)C1=C(COCCN)NC(=C(C1C2=C(Cl)C=CC=C2)C(=O)OC)C.O[S](=O)(=O)C3=CC=CC=C3	2.739	5	2	11	0.308	0.582
S1979	Amiodarone HCl	N7	N	07	L1300-384-02	FDA,DMF,CFDA,NDC,PMDA,HMA	USP42-NF37;BP2019;EP9.2;JP17;IP2010;Martindale:The Extra Pharmacopoeia	021594,074739,074895,075188,075315,075389,075424,075761,075955,076018,076088,076108,076163,076217,076232,076299,076362,076394,077069,077161,077234,077610,077834,078578,079029,203884,203885,204550,204742	Cardiovascular Disease	681.77	19774-82-4	Autophagy,Potassium Channel	23	33.7357	<1		http://selleckchem.com/products/amiodarone-hcl.html	Amiodarone HCl is a sodium/potassium-ATPase inhibitor and an autophagy activator, used to treat various types of cardiac dysrhythmias.	Transmembrane Transporters	C25H30ClI2NO3	Hydrochloride	N/A	Cl.CCCCC1=C(C(=O)C2=CC(=C(OCCN(CC)CC)C(=C2)I)I)C3=C(O1)C=CC=C3	7.62	3	0	11	0.325	0.645
S1816	Chlorpheniramine Maleate	O7	O	07	L1300-384-02	FDA,DMF,CFDA,NDC,PMDA	USP42-NF37;KP Ⅹ;JP17;IP2010	040829,070797,080626,080696,080700,080779,080786,080791,080797,080809,080821,080938,080961,083062,083078,083243,083593,083753,083787,085104,085139,085837,086095,086096,086306,086519,086941,087164,087520,088556	Neurological Disease	390.86	113-92-8	Histamine Receptor	78	199.56	78	199.56	http://selleckchem.com/products/Chlorpheniramine-maleate.html	Chlorpheniramine (Chlorpheniramine maleate, Chlorphenamine) is an histamine H1 receptor antagonist with IC50 of 12 nM.	Neuronal Signaling	C20H23ClN2O4	Maleate	NCI-C55265	CN(C)CCC(C1=CC=C(Cl)C=C1)C2=NC=CC=C2.OC(=O)\C=C/C(O)=O	0.7	3	0	7	0.631	1.169
S1983	Adenine HCl	P7	P	07	L1300-384-02	DMF,NDC,PMDA	USP42-NF37;BP2019;EP9.2;JP16;Martindale:The Extra Pharmacopoeia	N/A	Others	171.59	2922-28-3	DNA/RNA Synthesis	8	46.6228	4	23.3114	http://selleckchem.com/products/adenine-hydrochloride.html	Adenine HCl is a hydrochloride salt form of adenine which is a purine derivative and a nucleobase with a variety of roles in biochemistry.	DNA Damage	C5H6ClN5	Hydrochloride	N/A	Cl.NC1=NC=NC2=C1N=C[NH]2	-0.06	3	2	0	0.867	0.826
S2105	Pantoprazole	A8	A	08	L1300-384-02	FDA,DMF,EMA,HMA,CFDA,NDC	USP42-NF37;BP2019;EP9.6;IP2010;CP2005;Martindale:The Extra Pharmacopoeia	022226,077056,077058,077619,078281,079197,090074,090296,090797,090807,090901,090970,091231,200794,200821,202038,202052,202882,203024,204400,205119,205675,208580,209463,209524,211368	Gastroenterology	383.37	102625-70-7	Proton Pump	76	198.242	<1		http://selleckchem.com/products/pantoprazole-protonix.html	Pantoprazole is a proton pump inhibitor used for short-term treatment of erosion and ulceration of the esophagus caused by gastroesophageal reflux disease.	Transmembrane Transporters	C16H15F2N3O4S	free base	N/A	COC1=C(OC)C(=NC=C1)C[S](=O)C2=NC3=CC=C(OC(F)F)C=C3[NH]2	2.737	6	1	7	0.452	0.808
S2339	Paeonol	B8	B	08	L1300-384-02	CFDA	BP2019;EP9.2;CP2005	N/A	other	166.17	552-41-0	MAO	33	198.592	<1		http://selleckchem.com/products/Paeonol(Peonol).html	Paeonol (Peonol), a phenolic compound extracted from Chinese herbs Paeonia suffruticosa (moutan cortex) and Cynanchum paniculatum, inhibits MAO with an IC50 of about 50 &muM.	Metabolism	C9H10O3	free base	Peonol	COC1=CC(=C(C=C1)C(C)=O)O	1.311	2	1	2	1.372	1.206
S2108	Flunixin Meglumin	C8	C	08	L1300-384-02	N/A	USP42-NF37;BP2019;EP9.2	N/A	Inflammation	491.46	42461-84-7	COX	98	199.406	98	199.406	http://selleckchem.com/products/flunixin-meglumin.html	Flunixin Meglumin is a potent inhibitor of the enzyme cyclooxygenase (COX) used as analgesic agent with anti-inflammatory and antipyretic activity.	Neuronal Signaling	C21H28F3N3O7	Meglumin	N/A	CNCC(O)C(O)C(O)C(O)CO.CC1=C(C=CC=C1NC2=NC=CC=C2C(O)=O)C(F)(F)F	-1.676	2	7	10	1.363	0.716
S2341	(-)-Parthenolide	D8	D	08	L1300-384-02	N/A	BP2019;EP9.2	N/A	Others	248.32	20554-84-1	HDAC,NF-κB,Mdm2,p53	49	197.326	<1		http://selleckchem.com/products/Parthenolide((-)-Parthenolide).html	(-)-Parthenolide, an inhibitor of the Nuclear Factor-κB Pathway, specifically depletes HDAC1 protein without affecting other class I/II HDACs Also promotes the ubiquitination of MDM2 and activates p53 cellular functions.	NF-κB	C15H20O3	free base	N/A	CC/1=C\CCC2(C)OC2C3OC(=O)C(=C)C3CC1	2.923	3	0	0	0.241	0.289
S2109	Imidapril HCl	E8	E	08	L1300-384-02	DMF,CFD,PMDA,HMA	JP17;Martindale:The Extra Pharmacopoeia	N/A	Cardiovascular Disease	441.91	89396-94-1	RAAS	88	199.136	54	122.197	http://selleckchem.com/products/imidapril-tanatril.html	Imidapril HCl is an angiotensin-converting enzyme (ACE) inhibitor with IC50 of 2.6 nM, used for the treatment of hypertension.	Endocrinology & Hormones	C20H27N3O6	Hydrochloride	N/A	Cl.CCOC(=O)C(CCC1=CC=CC=C1)NC(C)C(=O)N2C(CN(C)C2=O)C(O)=O	-1.197	5	1	10	0.79	0.658
S2344	Piperine	F8	F	08	L1300-384-02	NDC	BP2019;EP9.2	N/A	Cancer	285.34	94-62-2	P450 (e.g. CYP17)	57	199.762	<1		http://selleckchem.com/products/Piperine(1-Piperoylpiperidine).html	Piperine (1-Piperoylpiperidine) is the alkaloid responsible for the pungency of black pepper and long pepper, which has also been used in some forms of traditional medicine and as an insecticide.	Metabolism	C17H19NO3	free base	1-Piperoylpiperidine	O=C(\C=C\C=C\C1=CC2=C(OCO2)C=C1)N3CCCCC3	2.864	3	0	3	0.818	0.854
S2111	Lapatinib	G8	G	08	L1300-384-02	FDA,DMF,EMA,NDC,PMDA	Martindale:The Extra Pharmacopoeia	203007	Neurological Disease	581.06	231277-92-2	EGFR,HER2	100	172.099	<1		http://selleckchem.com/products/lapatinib.html	Lapatinib, used in the form of Lapatinib Ditosylate, is a potent EGFR and ErbB2 inhibitor with IC50 of 10.8 and 9.2 nM in cell-free assays, respectively.	Protein Tyrosine Kinase	C29H26ClFN4O4S	free base	GW-572016, GSK572016	C[S](=O)(=O)CCNCC1=CC=C(O1)C2=CC=C3N=CN=C(NC4=CC=C(OCC5=CC=CC(=C5)F)C(=C4)Cl)C3=C2	6.041	6	2	11	1.373	1.141
S2346	Puerarin	H8	H	08	L1300-384-02	CFDA	BP2019;EP9.2;CP2005	N/A	Metabolic Disease	416.38	3681-99-0	5-HT Receptor	86	206.542	<1		http://selleckchem.com/products/Puerarin(Kakonein).html	Puerarin (Kakonein), an isoflavones found in the root of Radix puerariae, is a 5-HT2C receptor and benzodiazepine site antagonist.	Neuronal Signaling	C21H20O10	free base	Kakonein	OCC1OC(OC2=C(O)C=CC3=C2OC=C(C3=O)C4=CC=C(O)C=C4)C(O)C(O)C1O	0.21	4	6	4	1.698	0.979
S2113	Cisatracurium Besylate	I8	I	08	L1300-384-02	FDA,DMF,CFDA,NDC,HMA	USP42-NF37;EP9.4;BP2019;Martindale:The Extra Pharmacopoeia	200159,203183,203236,203238,205873,209132,209334,211668,211669	Neurological Disease	1243.48	96946-42-8	Adrenergic Receptor	249	200.244	47	37.7971	http://selleckchem.com/products/cisatracurium-besylate-nimbex.html	Cisatracurium Besylate is a nondepolarizing neuromuscular blocking agent, antagonizing the action of acetylcholine by inhibiting neuromuscular transmission.	Neuronal Signaling	C65H82N2O18S2	Besylate	N/A	COC1=CC=C(CC2C3=CC(=C(OC)C=C3CC[N+]2(C)CCC(=O)OCCCCCOC(=O)CC[N+]4(C)CCC5=CC(=C(OC)C=C5C4CC6=CC=C(OC)C(=C6)OC)OC)OC)C=C1OC.[O-][S](=O)(=O)C7=CC=CC=C7.[O-][S](=O)(=O)C8=CC=CC=C8	3.646	12	0	28	0.795	0.814
S2347	Quercetin Dihydrate	J8	J	08	L1300-384-02	N/A	USP42-NF37;BP2019;EP9.2;Martindale:The Extra Pharmacopoeia	N/A	Others	338.27	6151-25-3	Others	67	198.067	<1		http://selleckchem.com/products/Quercetin-dihydrate(Sophoretin).html	Quercetin, a polyphenolic flavonoid found in a wide variety of plant-based foods, such as apples, onions, berries, and red wine, is utilized in many different cultures for their nervous system and anticancer effects.	Others	C15H14O9	Dihydrate	Sophoretin	O.O.OC1=CC(=C2C(=O)C(=C(OC2=C1)C3=CC=C(O)C(=C3)O)O)O	1.216	2	5	1	0.687	0.683
S2114	Dronedarone HCl	K8	K	08	L1300-384-02	FDA,DMF,EMA,HMA,NDC	USP42-NF37;Martindale:The Extra Pharmacopoeia	205682,205895,205903	Neurological Disease	593.22	141625-93-6	Potassium Channel,Sodium Channel,Calcium Channel	80	134.857	<1		http://selleckchem.com/products/dronedarone-hcl-multaq.html	Dronedarone HCl is a multichannel blocker targeting potassium channel, sodium channel and calcium channel, used as an antiarrhythmic drug for treatment of atrial fibrillation (AF).	Transmembrane Transporters	C31H45ClN2O5S	HCl	SR33589	Cl.CCCCN(CCCC)CCCOC1=CC=C(C=C1)C(=O)C2=C(CCCC)OC3=CC=C(N[S](C)(=O)=O)C=C23	7.397	5	1	18	0.761	0.71
S2348	Rotenone (Barbasco)	L8	L	08	L1300-384-02	N/A	Martindale:The Extra Pharmacopoeia	N/A	Infection	394.42	83-79-4	Anti-infection	78	197.759			http://selleckchem.com/products/rotenone-barbasco.html	Rotenone is a botanical insecticide that is an inhibitor of mitochondrial electron transport.	Microbiology	C23H22O6	free base	Barbasco, Dactinol, Paraderil, Rotenon, Rotocide	COC1=CC2=C(C=C1OC)C3C(CO2)OC4=C(C=CC5=C4CC(O5)C(C)=C)C3=O	3.93	6	0	3	1.126	0.894
S2116	Conivaptan HCl	M8	M	08	L1300-384-02	FDA,NDC	Martindale:The Extra Pharmacopoeia	021697,022016	Cardiovascular Disease	535.04	168626-94-6	Vasopressin Receptor	107	199.985	<1		http://selleckchem.com/products/conivaptan-hcl-vaprisol.html	Conivaptan HCl is an orally active, non-peptide, vasopressin V1A and V2 receptor antagonist, used in the treatment of euvolemic and hypervolemic hyponatremia.	GPCR & G Protein	C32H27ClN4O2	HCl	N/A	Cl.CC1=NC2=C([NH]1)C3=C(C=CC=C3)N(CC2)C(=O)C4=CC=C(NC(=O)C5=C(C=CC=C5)C6=CC=CC=C6)C=C4	5.68	3	2	4	1.043	0.969
S2350	Rutin	N8	N	08	L1300-384-02	DMF,CFDA,NDC	USP42-NF37;EP8.8;CP2005	N/A	Cardiovascular Disease	610.52	153-18-4	Immunology & Inflammation related	100	163.795	<1		http://selleckchem.com/products/Rutin(Rutoside).html	Rutin, a flavonol glycoside found in many plants including buckwheat tobacco forsythia hydrangea viola, etc., which possesses healthy effects for human.	Immunology & Inflammation	C27H30O16	free base	Rutoside	CC1OC(OCC2OC(OC3=C(OC4=C(C(=CC(=C4)O)O)C3=O)C5=CC(=C(O)C=C5)O)C(O)C(O)C2O)C(O)C(O)C1O	-1.158	6	10	6	0.646	0.982
S2118	Ibutilide Fumarate	O8	O	08	L1300-384-02	FDA,DMF,CFDA,NDC	USP42-NF37;Martindale:The Extra Pharmacopoeia	090240,090643,090924	Cardiovascular Disease	885.23	122647-32-9	Sodium Channel	89	100.539	89	100.539	http://selleckchem.com/products/ibutilide-fumarate.html	Ibutilide Fumarate is a Class III antiarrhythmic agent that is indicated for acute cardioconversion of atrial fibrillation and atrial flutter of a recent onset to sinus rhythm by induction of slow inward sodium current, which prolongs action potential and refractory period of myocardial cells.	Transmembrane Transporters	C44H76N4O10S2	Fumarate	U-70226E	CCCCCCCN(CC)CCCC(O)C1=CC=C(N[S](C)(=O)=O)C=C1.CCCCCCCN(CC)CCCC(O)C2=CC=C(N[S](C)(=O)=O)C=C2.OC(=O)\C=C\C(O)=O	1.954	6	4	30	0.516	1.082
S2351	Salicin	P8	P	08	L1300-384-02	N/A	BP2019;EP9.2	N/A	Inflammation	286.28	138-52-3	COX	57	199.106	24	83.834	http://selleckchem.com/products/Salicin(Salicoside,-Salicine).html	Salicin is a phenol β-glycosid produced from willow bark that shows anti-inflammatory effects. It is a natural, non-selective COX-1 and COX-2 inhibitor.	Neuronal Signaling	C13H18O7	free base	Salicoside,Salicine	OCC1OC(OC2=CC=CC=C2CO)C(O)C(O)C1O	-0.947	2	5	4	0.811	0.935
S1823	Fenoprofen Calcium	A9	A	09	L1300-384-02	FDA,DMF,CFDA,NDC	USP42-NF37;BP2019;KP Ⅹ;Martindale:The Extra Pharmacopoeia	071738,072165,072194,072214,072267,072274,072293,072294,072307,072308,072309,072326,072355,072356,072357,072362,072394,072395,072396,072407,072429,072437,072438,072472,072557,072602,072902,072946,072981,072982	Inflammation	522.6	34597-40-5	Immunology & Inflammation related	105	200.918	<1		http://selleckchem.com/products/fenoprofen-calcium.html	Fenoprofen Calcium is a nonsteroidal, anti-inflammatory antiarthritic agent.	Immunology & Inflammation	C30H26CaO6	Calcium salt	N/A	[Ca++].CC(C([O-])=O)C1=CC(=CC=C1)OC2=CC=CC=C2.CC(C([O-])=O)C3=CC(=CC=C3)OC4=CC=CC=C4	4.086	2	0	8	1.103	1.017
S1987	Mometasone furoate	B9	B	09	L1300-384-02	FDA,DMF,CFDA,NDC,PMDA,HMA	USP42-NF37;BP2019;KP Ⅹ;EP9.5;IP2010;Martindale:The Extra Pharmacopoeia	075919,076067,076171,076481,076499,076591,076624,076679,076788,077061,077180,077401,077447,077678,078541,078571,090506,091161,207899,207989	Inflammation	521.43	83919-23-7	Glucocorticoid Receptor	6	11.5068	<1		http://selleckchem.com/products/mometasone-furoate.html	Mometasone Furoate is a glucocorticoid receptor agonist, used topically to reduce inflammation of the skin or in the airways.	Endocrinology & Hormones	C27H30Cl2O6	Furoate	SCH-32088	CC1CC2C3CCC4=CC(=O)C=CC4(C)C3(Cl)C(O)CC2(C)C1(OC(=O)C5=CC=CO5)C(=O)CCl	4.616	5	1	5	0.836	0.99
S1825	Erdosteine	C9	C	09	L1300-384-02	CFDA,HMA	Martindale:The Extra Pharmacopoeia	N/A	Respiratory Disease	249.31	84611-23-4	Others	50	200.554	<1		http://selleckchem.com/products/erdosteine.html	Erdosteine is a mucolytic which is used in treatment of excessive viscous mucus.	Others	C8H11NO4S2	free base	KW-9144	OC(=O)CSCC(=O)NC1CCSC1=O	-0.382	3	1	5	0.86	0.959
S1988	Propylthiouracil	D9	D	09	L1300-384-02	FDA,DMF,CFDA,NDC,PMDA,HMA	USP42-NF37;BP2019;KP Ⅹ;Ph.Int_6th;JP17;IP2010;Martindale:The Extra Pharmacopoeia	006188,006213,080015,080016,080154,080159,080172,080215,080285,080840,080932,083982,084075,084543,085201	Endocrinology	170.23	51-52-5	Others	34	199.73	<1		http://selleckchem.com/products/Propylthiouracil.html	Propylthiouracil is a thyroperoxidase and 5'-deiodinase inhibitor, used to treat hyperthyroidism.	Others	C7H10N2OS	free base	NSC 6498, NSC 70461	CCCC1=CC(=O)NC(=S)N1	1.575	1	2	2	2.078	1.344
S1827	Betaxolol HCl	E9	E	09	L1300-384-02	FDA,DMF,CFDA,NDC,PMDA,HMA	USP42-NF37;BP2019;KP Ⅹ;JP17;Martindale:The Extra Pharmacopoeia	075386,075446,075541,075630,078694,078962	Metabolic Disease	343.89	63659-19-8	Adrenergic Receptor	69	200.646	69	200.646	http://selleckchem.com/products/betaxolol-hydrochloride-betoptic.html	Betaxolol is a β1 adrenergic receptor blocker with IC50 of 6 μM.	Neuronal Signaling	C18H30ClNO3	Hydrochloride	SL 75212 HCl	Cl.CC(C)NCC(O)COC1=CC=C(CCOCC2CC2)C=C1	2.959	2	2	11	0.362	0.868
S1990	Capsaicin(Vanilloid)	F9	F	09	L1300-384-02	FDA,DMF,EMA,HMA,CFDA,NDC	USP42-NF37;BP2019;EP9.2;Martindale:The Extra Pharmacopoeia	022395	Others	305.41	404-86-4	Others	61	199.732	<1		http://selleckchem.com/products/capsaicin.html	Capsaicin is an active component of chili peppers, which are plants belonging to the genus Capsicum.	Others	C18H27NO3	0	Qutenza, Vanilloid	COC1=C(O)C=CC(=C1)CNC(=O)CCCC\C=C\C(C)C	3.91	2	2	9	1.327	1.103
S1828	Proparacaine HCl	G9	G	09	L1300-384-02	FDA,DMF,CFDA,NDC	USP42-NF37	040074,040277,084144,084151	Neurological Disease	330.85	5875-06-9	Sodium Channel	12	36.2702	66	199.486	http://selleckchem.com/products/proparacaine-hcl.html	Proparacaine HCl is a voltage-gated sodium channels antagonist with ED50 of 3.4 mM.	Transmembrane Transporters	C16H27ClN2O3	Hydrochloride	N/A	Cl.CCCOC1=C(N)C=C(C=C1)C(=O)OCCN(CC)CC	3.013	3	1	10	1.137	1.031
S1992	Fluticasone propionate	H9	H	09	L1300-384-02	FDA,DMF,EMA,HMA,CFDA,NDC,PMDA	USP42-NF37;BP2019;KP Ⅹ;EP9.2;IP2010;Martindale:The Extra Pharmacopoeia	076300,076451,076504,076633,076668,076793,076865,077055,077145,077168,077538,077570,078492,090759,091553,207957,208024,208150	Inflammation	500.57	80474-14-2	Glucocorticoid Receptor	100	199.772	<1		http://selleckchem.com/products/fluticasone-propionate-Flonase-Veramyst.html	Fluticasone Propionate is a synthetic glucocorticoid, used to treat non-allergic and allergic rhinitis.	Endocrinology & Hormones	C25H31F3O5S	free base	CCI-187881	CCC(=O)OC1(C(C)CC2C3CC(F)C4=CC(=O)C=CC4(C)C3(F)C(O)CC12C)C(=O)SCF	4.086	4	1	6	1.572	1.189
S1829	Pranlukast	I9	I	09	L1300-384-02	CFDA,PMDA	JP17;Martindale:The Extra Pharmacopoeia	N/A	Inflammation/Respiratory Disease	481.5	103177-37-3	Immunology & Inflammation related	11	22.8453	<1		http://selleckchem.com/products/pranlukast.html	Pranlukast is an orally administered, and selective antagonist of the cysteinyl leukotrienes (LT) C(4), LTD(4) and LTE(4), used in the prophylactic treatment of chronic bronchial asthma.	Immunology & Inflammation	C27H23N5O4	free base	ONO-1078	O=C(NC1=CC2=C(C=C1)C(=O)C=C(O2)C3=NN=N[NH]3)C4=CC=C(OCCCCC5=CC=CC=C5)C=C4	4.232	7	2	9	1.294	0.865
S1994	Lacidipine	J9	J	09	L1300-384-02	DMF,CFDA,HMA	BP2019;KP Ⅹ;Martindale:The Extra Pharmacopoeia	N/A	Cardiovascular Disease	455.54	103890-78-4	Calcium Channel	91	199.763	<1		http://selleckchem.com/products/lacidipine-lacipil-motens.html	Lacidipine is a L-type calcium channel blocker, used for treating high blood pressure.	Transmembrane Transporters	C26H33NO6	free base	GX-1048,GR-43659X,SN-305	CCOC(=O)C1=C(C)NC(=C(C1C2=C(C=CC=C2)\C=C\C(=O)OC(C)(C)C)C(=O)OCC)C	3.824	6	1	11	0.241	0.586
S1830	Oxfendazole	K9	K	09	L1300-384-02	N/A	USP42-NF37;BP2019;EP9.8;IP2010;Martindale:The Extra Pharmacopoeia	N/A	Infection	315.35	53716-50-0	Anti-infection	10	31.7108	<1		http://selleckchem.com/products/oxfendazole.html	Oxfendazole is a broad spectrum benzimidazole anthelmintic.	Microbiology	C15H13N3O3S	free base	RS-8858	COC(=O)NC1=NC2=C([NH]1)C=C(C=C2)[S](=O)C3=CC=CC=C3	2.657	4	2	4	0.771	0.759
S2001	Elvitegravir (GS-9137, JTK-303)	L9	L	09	L1300-384-02	FDA,DMF,EMA,NDC,PMDA	Martindale:The Extra Pharmacopoeia	203093,207561,203100	Immunology	447.88	697761-98-1	Integrase	89	198.714	<1		http://selleckchem.com/products/Elvitegravir.html	Elvitegravir (GS-9137, JTK-303) is an HIV integrase inhibitor for HIV-1 IIIB, HIV-2 EHO and HIV-2 ROD with IC50 of 0.7 nM, 2.8 nM and 1.4 nM in cell-free assays, respectively.	Microbiology	C23H23ClFNO5	free base	N/A	COC1=CC2=C(C=C1CC3=C(F)C(=CC=C3)Cl)C(=O)C(=CN2C(CO)C(C)C)C(O)=O	4.665	3	1	7	1.877	1.098
S1831	Carvedilol	M9	M	09	L1300-384-02	FDA,DMF,CFDA,NDC,PMDA,HMA	USP42-NF37;BP2019;KP Ⅹ;EP9.2;JP17;IP2010;Martindale:The Extra Pharmacopoeia	076373,076649,076989,077316,077346,077474,077614,077780,077887,078165,078217,078227,078240,078251,078332,078384,078786	Cardiovascular Disease	406.47	72956-09-3	Adrenergic Receptor	81	199.277	<1		http://selleckchem.com/products/carvedilol.html	Carvedilol is a non-selective beta blocker/alpha-1 blocker, used to treat congestive heart failure (CHF) and high blood pressure.	Neuronal Signaling	C24H26N2O4	free base	BM-14190, SKF 105517	COC1=CC=CC=C1OCCNCC(O)COC2=C3C(=CC=C2)[NH]C4=C3C=CC=C4	4.014	3	3	10	0.548	0.76
S2003	Maraviroc	N9	N	09	L1300-384-02	FDA,DMF,EMA,NDC,PMDA	Martindale:The Extra Pharmacopoeia	203347,203382	Inflammation	513.67	376348-65-1	CCR	100	194.678	<1		http://selleckchem.com/products/Maraviroc.html	Maraviroc is a CCR5 antagonist for MIP-1α, MIP-1β and RANTES with IC50 of 3.3 nM, 7.2 nM and 5.2 nM in cell-free assays, respectively.	Microbiology	C29H41F2N5O	free base	UK-427857	CC(C)C1=NN=C(C)[N]1C2CC3CCC(C2)N3CCC(NC(=O)C4CCC(F)(F)CC4)C5=CC=CC=C5	3.921	3	1	8	1.121	1.421
S1832	Atracurium Besylate	O9	O	09	L1300-384-02	FDA,DMF,NDC,HMA	USP42-NF37;KP Ⅹ	074632,074740,074753,074784,074824,074901,074945,090761,091489,206011,206096	Neurological Disease	1243.48	64228-81-5	AChR	100	80.4195	33	26.5384	http://selleckchem.com/products/atracurium-besylate.html	Atracurium Besylate is a neuromuscular blocking agent with ED95 of 0.2 mg/kg.	Neuronal Signaling	C65H82N2O18S2	Dibesylate	BW 33A, 51W89	COC1=CC=C(CC2C3=CC(=C(OC)C=C3CC[N+]2(C)CCC(=O)OCCCCCOC(=O)CC[N+]4(C)CCC5=CC(=C(OC)C=C5C4CC6=CC=C(OC)C(=C6)OC)OC)OC)C=C1OC.[O-][S](=O)(=O)C7=CC=CC=C7.[O-][S](=O)(=O)C8=CC=CC=C8	3.646	12	0	28	0.932	0.728
S2005	Raltegravir (MK-0518)	P9	P	09	L1300-384-02	FDA,DMF,EMA,NDC,PMDA	USP42-NF37;EP9.4;BP2019;Martindale:The Extra Pharmacopoeia	203540	Immunology	444.42	518048-05-0	Integrase	88	198.011	<1		http://selleckchem.com/products/Raltegravir-(MK-0518).html	Raltegravir (MK-0518) is a potent integrase (IN) inhibitor for WT and S217Q PFV IN with IC50 of 90 nM and 40 nM in cell-free assays, respectively. It shows greater than 1000-fold selectivity for HIV-1 IN over several related Mg2+-dependent enzyme such as HCV polymerase, HIV reverse transcriptase, HIV RNaseH and human α-, β-, γ-polymerases.	Microbiology	C20H21FN6O5	free base	N/A	CN1C(=O)C(=C(N=C1C(C)(C)NC(=O)C2=NN=C(C)O2)C(=O)NCC3=CC=C(F)C=C3)O	-0.291	7	3	6	1.137	1.326
S2119	Probucol	A10	A	10	L1300-384-02	FDA,DMF,CFDA	USP42-NF37;JP17;Martindale:The Extra Pharmacopoeia;CP2005	017535	Cardiovascular Disease	516.84	23288-49-5	LDL	103	199.288	<1		http://selleckchem.com/products/probucol.html	Probucol is an anti-hyperlipidemic drug by lowering the level of cholesterol in the bloodstream by increasing the rate of LDL catabolism.	Metabolism	C31H48O2S2	free base	DH-581	CC(C)(C)C1=CC(=CC(=C1O)C(C)(C)C)SC(C)(C)SC2=CC(=C(O)C(=C2)C(C)(C)C)C(C)(C)C	9.779	0	2	8	0.641	0.67
S2354	Sclareol	B10	B	10	L1300-384-02	N/A	BP2019;EP9.2	N/A	Others	308.5	515-03-7	Others	61	197.731	<1		http://selleckchem.com/products/Sclareol.html	Sclareol, a labdane-type diterpene isolated from clary sage (Salvia sclarea), exerts growth inhibition and cytotoxic activity against a variety of human cancer cell lines.	Others	C20H36O2	free base	N/A	CC1(C)CCCC2(C)C1CCC(C)(O)C2CCC(C)(O)C=C	4.27	0	0	4	0.545	0.85
S2120	Arbidol HCl	C10	C	10	L1300-384-02	CFDA	N/A	N/A	Infection	513.88	131707-23-8	Anti-infection	103	200.436	<1		http://selleckchem.com/products/Arbidol-hcl.html	Arbidol HCl is a broad-spectrum antiviral compound that blocks viral fusion, used in treatment of influenza and other respiratory viral infections.	Microbiology	C22H26BrClN2O3S	Hydrochloride	N/A	Cl.CCOC(=O)C1=C(CSC2=CC=CC=C2)[N](C)C3=CC(=C(O)C(=C13)CN(C)C)Br	5.698	2	1	8	0.81	0.856
S2357	Silibinin	D10	D	10	L1300-384-02	CFDA	BP2019;EP9.2;Martindale:The Extra Pharmacopoeia	N/A	Cancer	482.44	22888-70-6	Others	96	198.988	<1		http://selleckchem.com/products/Silibinin(Silybin).html	Silibinin, the main flavonoid extracted from the milk thistle Silybum marianum, displays hepatoprotective properties in acute and chronic liver injury.	Others	C25H22O10	free base	Silybin	COC1=CC(=CC=C1O)C2OC3=CC(=CC=C3OC2CO)C4OC5=CC(=CC(=C5C(=O)C4O)O)O	2.592	5	5	4	1.366	0.895
S2123	Dextrose	E10	E	10	L1300-384-02	FDA,DMF,CFDA,NDC	USP38-NF33;IP2010	004589	Others	180.16	50-99-7		36	199.822	36	199.822	http://selleckchem.com/products/Dextrose(D-glucose).html	Dextrose, a simple sugar (monosaccharide), is an important carbohydrate in biology.	Others	C6H12O6	free base	D-glucose	OCC(O)C(O)C(O)C(O)C=O	-2.791	1	5	5	0.731	0.843
S2358	Silymarin	F10	F	10	L1300-384-02	CFDA	Martindale:The Extra Pharmacopoeia	N/A	Inflammation	482.44	65666-07-1	Others	96	198.988	<1		http://selleckchem.com/products/Silymarin(Silybin-B).html	Silymarin (Silybin B), a polyphenolic flavonoid extracted from the seeds of Silybum marianum or milk thistle, is used in the prevention and treatment of liver diseases and primary liver cancer.	Others	C25H22O10	free base	Silybin B	COC1=CC(=CC=C1O)C2OC3=CC=C(C=C3OC2CO)C4OC5=C(C(=CC(=C5)O)O)C(=O)C4O	2.592	5	5	4	1.383	0.985
S2124	Xylose	G10	G	10	L1300-384-02	FDA,DMF,HMA	USP42-NF37;BP2019;EP9.2;IP2010;Martindale:The Extra Pharmacopoeia	018856	Metabolic Disease	150.13	25990-60-7	Others	30	199.827	30	199.827	http://selleckchem.com/products/Xylose.html	Xylose is a sugar first isolated from wood.	Others	C5H10O5	free base	N/A	OCC(O)C(O)C(O)C=O	-2.28	1	4	4	1.361	0.854
S2359	Sinomenine	H10	H	10	L1300-384-02	N/A	BP2019;EP9.2;CP2005	N/A	Inflammation	329.39	115-53-7	Others	65	197.334	65	197.334	http://selleckchem.com/products/Sinomenine(Cucoline).html	Sinomenine, a pure alkaloid extracted from the chinese medical plant Sinomenium acutum, is used for the treatment of rheumatism and arthritis.	Others	C19H23NO4	free base	Cucoline, Kukoline	COC1=CC2C3CC4=C(C(=C(OC)C=C4)O)C2(CCN3C)CC1=O	1.674	3	1	2	1.093	0.818
S2125	Mestranol	I10	I	10	L1300-384-02	FDA,DMF,NDC	USP42-NF37;BP2019;EP9.2;KP Ⅹ;JP17;IP2010;Martindale:The Extra Pharmacopoeia	070758,070759	Endocrinology	310.43	72-33-3	Estrogen/progestogen Receptor	15	48.3201	<1		http://selleckchem.com/products/Mestranol.html	Mestranol is the 3-methyl ether of ethinyl estradiol, which is a potent estrogen receptor agonist and used as oral contraceptives.	Endocrinology & Hormones	C21H26O2	free base	N/A	COC1=CC2=C(C=C1)C3CCC4(C)C(CCC4(O)C#C)C3CC2	5.112	1	0	1	1.393	0.809
S2362	Synephrine	J10	J	10	L1300-384-02	NDC	N/A	N/A	other	167.21	94-07-5	Adrenergic Receptor	33	197.357	<1		http://selleckchem.com/products/Synephrine(Oxedrine).html	Synephrine, a natural protoalkaloid in the extract of bitter orange and other citrus species, is commonly used for weight loss.	GPCR & G Protein	C9H13NO2	free base	Oxedrine	CNCC(O)C1=CC=C(O)C=C1	0.615	0	3	3	0.944	0.689
S2126	Naftopidil	K10	K	10	L1300-384-02	DMF,CFDA,PMDA	JP17;Martindale:The Extra Pharmacopoeia	N/A	Others	392.49	57149-07-2	Adrenergic Receptor	79	201.279	<1		http://selleckchem.com/products/Naftopidil(Flivas).html	Naftopidil is a selective α1-adrenergic receptor antagonist with Ki of 3.7 nM, 20 nM, and 1.2 nM for α1a, α1b, and α1d, respectively, used for the treatment of benign prostatic hyperplasia.	Neuronal Signaling	C24H28N2O3	Free Base	KT-611	COC1=CC=CC=C1N2CCN(CC2)CC(O)COC3=C4C=CC=CC4=CC=C3	3.962	2	1	7	1.138	0.643
S2364	Tanshinone I	L10	L	10	L1300-384-02	CFDA	N/A	N/A	Inflammation	276.29	568-73-0	Phospholipase (e.g. PLA)	23	83.2459	<1		http://selleckchem.com/products/Tanshinone-I.html	Tanshinone I, an active principle isolated from Salvia miltiorrhiza (Danshen), is structurally similar to tanshinone IIA and may possess similar cytotoxic effects on tumor cells.	Metabolism	C18H12O3	free base	N/A	CC1=COC2=C1C(=O)C(=O)C3=C2C=CC4=C(C)C=CC=C34	4.084	3	0	0	0.618	0.525
S2127	S- (+)-Rolipram	M10	M	10	L1300-384-02	DMF	N/A	N/A	Immunology/Neurological Disease	275.34	85416-73-5	PDE	55	199.753	<1		http://selleckchem.com/products/sRolipram.html	S-(+)-Rolipram inhibits human monocyte cyclic AMP-specific PDE4 with IC50 of 0.75 μM, has anti-inflammatory and anti-depressant activity in the central nervous system, less potent than its R enantiomer.	Metabolism	C16H21NO3	free base	N/A	COC1=C(OC2CCCC2)C=C(C=C1)C3CNC(=O)C3	2.349	3	1	4	0.689	0.637
S2365	Tanshinone IIA	N10	N	10	L1300-384-02	N/A	BP2019;EP9.2	N/A	Inflammation	294.34	568-72-9	Lipase	5	16.9872	<1		http://selleckchem.com/products/Tanshinone-IIA(Tanshinone-B).html	Tanshinone IIA(Tanshinone B) is the most abundant diterpene quinone in Danshen, Salviae miltiorrhizae Radix, a widely prescribed traditional herbal medicine that is used to treat cardiovascular and inflammatory diseases A natural monoacylglycerol lipase inhibitor.	Metabolism	C19H18O3	free base	Tanshinone B	CC1=COC2=C1C(=O)C(=O)C3=C2C=CC4=C3CCCC4(C)C	4.66	3	0	0	0.42	0.875
S2128	Bazedoxifene HCl	O10	O	10	L1300-384-02	FDA,DMF,EMA,NDC,PMDA	Martindale:The Extra Pharmacopoeia	022247	cancer	507.06	198480-56-7	Estrogen/progestogen Receptor	101	199.187	<1		http://selleckchem.com/products/bazedoxifene-hcl.html	Bazedoxifene HCl is a novel, non-steroidal, indole-based estrogen receptor modulator (SERM) binding to both ERα and ERβ with IC50 of 23 nM and 89 nM, respectively.	Endocrinology & Hormones	C30H35ClN2O3	Hydrochloride	TSE-424	Cl.CC1=C([N](CC2=CC=C(OCCN3CCCCCC3)C=C2)C4=CC=C(O)C=C14)C5=CC=C(O)C=C5	7.602	1	2	7	1.175	0.775
S2366	Taxifolin (Dihydroquercetin)	P10	P	10	L1300-384-02	N/A	BP2019;EP9.2	N/A	Others	304.25	480-18-2	VEGFR	60	197.206	<1		http://selleckchem.com/products/Taxifolin(Dihydroquercetin).html	Taxifolin, type I inhibitor for VEGFR-2 kinase, is a flavonoid in many plants such as Taxus chinensis, Siberian larch, Cedrus deodara and so on.	Angiogenesis	C15H12O7	free base	N/A	OC1C(OC2=CC(=CC(=C2C1=O)O)O)C3=CC(=C(O)C=C3)O	1.479	2	5	1	0.911	0.84
S1833	Butoconazole nitrate	A11	A	11	L1300-384-02	FDA,DMF,CFDA,NDC	USP42-NF37;Martindale:The Extra Pharmacopoeia	019881	Infection	474.79	64872-77-1	Anti-infection	95	200.088	<1		http://selleckchem.com/products/butoconazole-nitrate.html	Butoconazole nitrate is an anti-fungal agent that inhibits PHA-stimulated release of cytokines-- IL-2, TNFα, IFN and GM-CSF from human peripheral blood lymphocytes (IC50 of 7.2 μg/mL, 14.4 μg/mL, 7.36 μg/mL and 7.6 μg/mL, respectively).	Microbiology	C19H18Cl3N3O3S	Nitrate	RS-35887	O[N+]([O-])=O.ClC1=CC=C(CCC(C[N]2C=CN=C2)SC3=C(Cl)C=CC=C3Cl)C=C1	5.238	1	0	7	0.493	0.782
S2006	Pyrimethamine	B11	B	11	L1300-384-02	FDA,DMF,CFDA,NDC	USP42-NF37;EP9.7;BP2019;Ph.Int_6th;IP2010;Martindale:The Extra Pharmacopoeia	008578,018557	Immunology	248.71	58-14-0	DHFR	10	40.2075	<1		http://selleckchem.com/products/Pyrimethamine.html	Pyrimethamine is a dihydrofolate reductase (DHFR) inhibitor, used as an antimalarial drug.	Metabolism	C12H13ClN4	free base	N/A	CCC1=NC(=NC(=C1C2=CC=C(Cl)C=C2)N)N	2.75	2	2	2	0.498	0.878
S1835	Azithromycin	C11	C	11	L1300-384-02	FDA,DMF,CFDA,NDC,PMDA,HMA	USP42-NF37;EP9.3;KP Ⅹ;JP17;IP2010;Martindale:The Extra Pharmacopoeia	050809,065150,065153,065179,065193,065209,065211,065212,065218,065223,065225,065246,065265,065297,065302,065360,065365,065366,065398,065399,065400,065404,065405,065419,065488,065500,065501,065506,065507,065508,065509,065511,090923,202308,202793,203294,203412,204732,205666,207370,207398,207531,207566,208249,208250,209043,209044,209045,209201,209999,210000,210001,211147	Infection	748.98	83905-01-5	Anti-infection,Autophagy	100	133.515	<1		http://selleckchem.com/products/azithromycin-zithromax.html	Azithromycin is an antibiotic by inhibiting protein synthesis, used for the treatment of bacterial infections.	Autophagy	C38H72N2O12	Free Base	CP-62993, XZ-450	CCC1OC(=O)C(C)C(OC2CC(C)(OC)C(O)C(C)O2)C(C)C(OC3OC(C)CC(C3O)N(C)C)C(C)(O)CC(C)CN(C)C(C)C(O)C1(C)O	2.078	7	3	7	1.336	1.219
S2007	Sulindac	D11	D	11	L1300-384-02	FDA,DMF,CFDA,NDC,PMDA	USP42-NF37;BP2019;EP9.2;JP17;Martindale:The Extra Pharmacopoeia	071795,071891,072050,072051,072710,072711,072712,072713,072972,072973,073038,073039,073261,073262	Cancer	356.41	38194-50-2	COX	71	199.209	<1		http://selleckchem.com/products/Sulindac(Clinoril).html	Sulindac is a non-steroidal COX inhibitor, which potently inhibits prostaglandin synthesis, used in the treatment of acute or chronic inflammatory conditions.	Neuronal Signaling	C20H17FO3S	free base	N/A	CC1=C(CC(O)=O)C2=C(C=CC(=C2)F)\C1=C/C3=CC=C(C=C3)[S](C)=O	3.639	2	0	4	1.116	1.067
S1836	Albendazole Oxide	E11	E	11	L1300-384-02	FDA,DMF,CFDA,NDC,PMDA,HMA	USP42-NF37;EP9.4;BP2019;KP Ⅹ;Ph.Int_6th;Martindale:The Extra Pharmacopoeia	208094,208979,210011,210434,211117	Infection	281.33	54029-12-8	Microtubule Associated	11	39.1	<1		http://selleckchem.com/products/albendazole-oxide-ricobendazole.html	Albendazole is a tubulin polymerization or assembly inhibitor, used for the treatment of a variety of parasitic worm infestations.	Cytoskeletal Signaling	C12H15N3O3S	free base	Ricobendazole	CCC[S](=O)C1=CC2=C(C=C1)N=C(NC(=O)OC)[NH]2	1.953	4	2	5	0.97	1.009
S2011	Pramipexole 2HCl Monohydrate	F11	F	11	L1300-384-02	FDA,DMF,EMA,HMA,CFDA,NDC,PMDA	USP42-NF37;BP2019;EP9.2;Martindale:The Extra Pharmacopoeia	077724,077854,078551,078894,078920,090151,090190,090241,090764,090781,090865,091254,091450,091683,201963,202164,202206,202353,202633,202702,202891,203354,203615,203855,204518,206156,207011,211088	Neurological Disease	302.26	191217-81-9	Dopamine Receptor	41	135.645	60	198.505	http://selleckchem.com/products/Pramipexole-dihydrochloride-monohydrate.html	Pramipexole 2HCl Monohydrateis a novel non-ergoline dopamine (DA) agonist, used to treat Parkinson's disease.	Neuronal Signaling	C10H21Cl2N3OS	Dihydrochloride monohydrate	N/A	O.Cl.Cl.CCCNC1CCC2=C(C1)SC(=N2)N	1.94	1	2	3	0.853	0.946
S1839	Chloroxine	G11	G	11	L1300-384-02	FDA	Martindale:The Extra Pharmacopoeia	017594	Infection	214.05	773-76-2	Anti-infection	43	200.888	<1		http://selleckchem.com/products/Chloroxine.html	Chloroxine is a synthetic antibacterial compound that is effective in the treatment of dandruff and seborrheic dermatitis when incorporated in a shampoo.	Microbiology	C9H5Cl2NO	free base	N/A	OC1=C(Cl)C=C(Cl)C2=C1N=CC=C2	3.103	1	1	0	0.897	0.825
S2015	Suplatast Tosylate	H11	H	11	L1300-384-02	CFDA,PMDA	Martindale:The Extra Pharmacopoeia	N/A	Immunology	499.64	94055-76-2	IL Receptor	100	200.144	100	200.144	http://selleckchem.com/products/suplatast-tosilate.html	Suplatast Tosilate is a novel capsular anti-asthmatic agent that suppresses both IgE production, IL-4 and IL-5 synthesis with IC50 above 100 μM.	Others	C23H33NO7S2	Tosylate	IPD-1151T	CCOCC(O)COC1=CC=C(NC(=O)CC[S+](C)C)C=C1.CC2=CC=C(C=C2)[S]([O-])(=O)=O	0.877	3	2	11	0.846	1.458
S1840	Lomustine	I11	I	11	L1300-384-02	FDA,DMF,CFDA,NDC	USP42-NF37;BP2019;EP9.2;IP2010;Martindale:The Extra Pharmacopoeia	017588	Cancer	233.7	13010-47-4	DNA/RNA Synthesis	46	196.834	<1		http://selleckchem.com/products/Lomustine(CeeNU).html	Lomustine inhibits cancer cells by damaging the DNA and stops cells from dividing.	DNA Damage	C9H16ClN3O2	free base	nsc79037	ClCCN(N=O)C(=O)NC1CCCCC1	2.394	2	1	4	0.532	0.804
S2016	Mirtazapine	J11	J	11	L1300-384-02	FDA,DMF,CFDA,NDC,PMDA,HMA	USP42-NF37;BP2019;EP9.2;Martindale:The Extra Pharmacopoeia	076119,076122,076176,076189,076219,076241,076244,076270,076307,076308,076312,076336,076541,076689,076901,076921,077376,077666,077959,205798	Immunology	265.35	85650-52-8	5-HT Receptor	53	199.736	<1		http://selleckchem.com/products/mirtazapine-remeron-avanza.html	Mirtazapine is an adrenergic and seroton receptor antagonist, used to treat depression.	Neuronal Signaling	C17H19N3	free base	Org3770	CN1CCN2C(C1)C3=C(CC4=C2N=CC=C4)C=CC=C3	3.094	1	0	0	1.393	1.084
S1843	Chenodeoxycholic Acid	K11	K	11	L1300-384-02	DMF,EMA,CFDA,PMDA	USP42-NF37;BP2019;EP9.2;JP17;Martindale:The Extra Pharmacopoeia	N/A	Others	392.57	474-25-9	FXR	79	201.238	<1		http://selleckchem.com/products/Chenodeoxycholic-acid.html	Chenodeoxycholic Acid is a naturally occurring human bile acid, and inhibits production of cholesterol in the liver and absorption in the intestines.	Others	C24H40O4	free base	Chenodiol	CC(CCC(O)=O)C1CCC2C3C(O)CC4CC(O)CCC4(C)C3CCC12C	4.014	1	2	4	0.618	0.921
S2017	Benidipine HCl	L11	L	11	L1300-384-02	CFDA,PMDA	JP17;Martindale:The Extra Pharmacopoeia	N/A	Cardiovascular Disease	542.02	91599-74-5	Calcium Channel	8	14.7596	<1		http://selleckchem.com/products/benidipine-hydrochloride.html	Benidipine HCl is a hydrochloride salt form of benidipine which is a dihydropyridine calcium channel blocker.	Transmembrane Transporters	C28H32ClN3O6	Hydrochloride	KW-3049	Cl.COC(=O)C1=C(C)NC(=C(C1C2=CC(=CC=C2)[N+]([O-])=O)C(=O)OC3CCCN(C3)CC4=CC=CC=C4)C	4.36	4	1	9	0.509	0.775
S1845	Cimetidine	M11	M	11	L1300-384-02	FDA,DMF,CFDA,NDC,PMDA,HMA	USP42-NF37;EP9.4;BP2019;KP Ⅹ;Ph.Int_6th;JP17;IP2010;Martindale:The Extra Pharmacopoeia	074100,074151,074246,074250,074316,074329,074339,074340,074349,074361,074365,074371,074401,074402,074424,074463,074506,074566,074568,074890,074948,074961,074963,074972,075122,075285,075345,075425	Inflammation	252.34	51481-61-9	Histamine Receptor	51	202.108	<1		http://selleckchem.com/products/Cimetidine(Tagamet).html	Cimetidine, a histamine congener, competitively inhibits histamine binding to histamine H2 receptors.	Neuronal Signaling	C10H16N6S	free base	SKF-92334	CNC(NCCSCC1=C(C)[NH]C=N1)=NC#N	0.007	2	3	7	0.385	0.785
S2020	Formoterol Hemifumarate	N11	N	11	L1300-384-02	FDA,DMF,EMA,HMA,CFDA,NDC,PMDA	USP42-NF37;BP2019;EP9.2;KP Ⅹ;JP17;IP2010;Martindale:The Extra Pharmacopoeia	091141	Neurological Disease	402.4	43229-80-7	Adrenergic Receptor	80	198.807	<1		http://selleckchem.com/products/formoterol-hemifumarate.html	Formoterol Hemifumarate is a potent, selective and long-acting β2-adrenoceptor agonist used in the management of asthma and chronic obstructive pulmonary disease(COPD).	Neuronal Signaling	C42H52N4O12	Hemifumarate	Eformoterol, CGP 25827A, NSC 299587, YM 08316	COC1=CC=C(CC(C)NCC(O)C2=CC=C(O)C(=C2)NC=O)C=C1.COC3=CC=C(CC(C)NCC(O)C4=CC=C(O)C(=C4)NC=O)C=C3.OC(=O)\C=C\C(O)=O	-1.526	6	8	18	0.996	0.94
S1847	Clemastine Fumarate	O11	O	11	L1300-384-02	FDA,NDC,PMDA	USP42-NF37;EP9.3;BP2019;KP Ⅹ;JP17;Martindale:The Extra Pharmacopoeia	073095,073282,073283,073399,073458,073459,074075,074512,074863,074884,075703	Immunology	459.96	14976-57-9	Histamine Receptor	35	76.0936	<1		http://selleckchem.com/products/Clemastine-Fumarate.html	Clemastine Fumarate (Clemastine) is a selective histamine H1 receptor antagonist with IC50 of 3 nM.	Neuronal Signaling	C25H30ClNO5	Fumarate	N/A	CN1CCCC1CCOC(C)(C2=CC=CC=C2)C3=CC=C(Cl)C=C3.OC(=O)\C=C\C(O)=O	1.81	3	0	8	1.317	0.912
S2021	Chlormezanone	P11	P	11	L1300-384-02	FDA,DMF,CFDA	Martindale:The Extra Pharmacopoeia	011467	Respiratory Disease	273.74	80-77-3	Others	55	200.921	<1		http://selleckchem.com/products/Chlormezanone(Trancopal).html	Chlormezanone，a non-benzodiazepine that is used in the management of anxiety. It has been suggested for use in the treatment of muscle spasm.	Others	C11H12ClNO3S	free base	N/A	CN1C(C2=CC=C(Cl)C=C2)[S](=O)(=O)CCC1=O	1.559	3	0	1	0.852	0.902
S2130	Atropine sulfate monohydrate	A12	A	12	L1300-384-02	FDA,DMF,CFDA,NDC,PMDA,HMA	USP42-NF37;EP9.3;BP2019;KP Ⅹ;Ph.Int_6th;JP17;Martindale:The Extra Pharmacopoeia;CP2005	071295,020056,206289,209260	Respiratory Disease	694.83	5908-99-6	AChR	139	200.049	139	200.049	http://selleckchem.com/products/Atropine-sulfate-monohydrate.html	Atropine sulfate monohydrate is a competitive antagonist for the muscarinic acetylcholine receptor, used to decrease the production of saliva and secretions of the airway prior to surgery.	Neuronal Signaling	C34H50N2O11S	Sulfate monohydrate	N/A	O.CN1C2CCC1CC(C2)OC(=O)C(CO)C3=CC=CC=C3.CN4C5CCC4CC(C5)OC(=O)C(CO)C6=CC=CC=C6.O[S](O)(=O)=O	2.628	4	2	10	0.481	1.032
S2369	Troxerutin	B12	B	12	L1300-384-02	DMF,CFDA,NDC	EP9.3;BP2019;Martindale:The Extra Pharmacopoeia	N/A	Cardiovascular Disease	742.68	7085-55-4	Others	100	134.647	100	134.647	http://selleckchem.com/products/Troxerutin.html	Troxerutin, a natural bioflavonoid isolated from Sophora japonica., has been reported to have many benefits and medicinal properties.	Others	C33H42O19	free base	N/A	CC1OC(OCC2OC(OC3=C(OC4=CC(=CC(=C4C3=O)O)OCCO)C5=CC(=C(OCCO)C=C5)OCCO)C(O)C(O)C2O)C(O)C(O)C1O	-2.1	9	10	15	1.476	1.015
S2131	Roflumilast	C12	C	12	L1300-384-02	FDA,DMF,EMA,NDC	Martindale:The Extra Pharmacopoeia	208180,208213,208236,208247,208256,208257,208272,208299	Neurological Disease	403.21	162401-32-3	PDE	81	200.888	<1		http://selleckchem.com/products/Roflumilast(Daxas).html	Roflumilast is a selective inhibitor of PDE4 with IC50 of 0.2-4.3 nM in a cell-free assay.	Metabolism	C17H14Cl2F2N2O3	free base	APTA 2217, B9302-107, BY 217, BYK 20869	FC(F)OC1=CC=C(C=C1OCC2CC2)C(=O)NC3=C(Cl)C=NC=C3Cl	4.402	4	1	7	0.966	0.845
S2370	Ursolic Acid	D12	D	12	L1300-384-02	N/A	BP2019;EP9.2;CP2005	N/A	Others	456.7	77-52-1	Others	91	199.256	<1		http://selleckchem.com/products/Ursolic-acid(Malol).html	Ursolic acid (Malol) is a pentacyclic triterpene acid, used in cosmetics.	Others	C30H48O3	free base	NSC 167406, NSC-4060	CC1CC(C2CCC3(C)C(=CCC4C5(C)CCC(O)C(C)(C)C5CCC34C)C2C1C)C(O)=O	6.327	1	1	1	0.631	0.845
S2151	Sonidegib (Erismodegib, NVP-LDE225)	E12	E	12	L1300-384-02	FDA,DMF,EMA,NDC	N/A	205266	Cancer	485.5	956697-53-3	Hedgehog/Smoothened	97	199.794	<1		http://selleckchem.com/products/LDE225(NVP-LDE225).html	Sonidegib (Erismodegib, NVP-LDE225) is a Smoothened (Smo) antagonist, inhibiting Hedgehog (Hh) signaling with IC50 of 1.3 nM (mouse) and 2.5 nM (human) in cell-free assays, respectively. Phase 3.	Stem Cells & Wnt	C26H26F3N3O3	free base		CC1CN(CC(C)O1)C2=CC=C(NC(=O)C3=C(C)C(=CC=C3)C4=CC=C(OC(F)(F)F)C=C4)C=N2	6.732	4	1	6	0.831	1.051
S2373	Yohimbine HCl	F12	F	12	L1300-384-02	DMF	USP42-NF37;BP2019;EP9.2;Martindale:The Extra Pharmacopoeia	N/A	Others	390.9	65-19-0	Adrenergic Receptor	12	30.6984	<1		http://selleckchem.com/products/Yohimbine-hydrochloride(Antagonil).html	Yohimbine has been used as a mydriatic and in the treatment of impotence. It is also alleged to be an aphrodisiac.	Neuronal Signaling	C21H27ClN2O3	Hydrochloride	Antagonil	Cl.COC(=O)C1C(O)CCC2CN3CCC4=C([NH]C5=C4C=CC=C5)C3CC12	3.204	2	2	2	0.408	1.468
S2154	Dabigatran Etexilate	G12	G	12	L1300-384-02	FDA,DMF,EMA,HMA,NDC,PMDA	Martindale:The Extra Pharmacopoeia	207984,208046,208057	Cardiovascular Disease	627.73	211915-06-9	Thrombin	126	200.723	<1		http://selleckchem.com/products/BIBR-1048(Dabigatran-etexilate).html	Dabigatran Etexilate is the prodrug of dabigatran, a potent, nonpeptidic small molecule that specifically and reversibly inhibits both free and clot-bound thrombin by binding to the active site of the thrombin molecule.	Others	C34H41N7O5	free base	BIBR-1048	CCCCCCOC(=O)N=C(N)C1=CC=C(NCC2=NC3=C(C=CC(=C3)C(=O)N(CCC(=O)OCC)C4=CC=CC=N4)[N]2C)C=C1	5.751	8	2	17	1.222	0.946
S2374	5-hydroxytryptophan (5-HTP)	H12	H	12	L1300-384-02	DMF,NDC	N/A	N/A	Neurological Disease	220.22	56-69-9	Others	44	199.8	4	18.1637	http://selleckchem.com/products/5-hydroxytryptophan(5-HTP).html	5-Hydroxytryptophan (5-HTP), also known as oxitriptan (INN), is a naturally occurring amino acid and chemical precursor for the treatment of depression.	Others	C11H12N2O3	free base	NSC-92523	NC(CC1=C[NH]C2=CC=C(O)C=C12)C(O)=O	-1.554	1	3	3	0.687	1.02
S2159	Tebipenem Pivoxil	I12	I	12	L1300-384-02	marketed in Japan	N/A	N/A	Infection	497.63	161715-24-8	Anti-infection	99	198.943	<1		http://selleckchem.com/products/Tebipenem-pivoxil(L-084).html	Tebipenem pivoxil is an oral carbapenem antibiotic, use to treat otolaryngologic and respiratory infections.	Microbiology	C22H31N3O6S2	free base	L-084, ME1211	CC(O)C1C2C(C)C(=C(N2C1=O)C(=O)OCOC(=O)C(C)(C)C)SC3CN(C3)C4=NCCS4	1.782	6	1	10	1.734	0.837
S2375	Aloin	J12	J	12	L1300-384-02	N/A	Martindale:The Extra Pharmacopoeia;CP2005	N/A	Others	418.39	1415-73-2	Tyrosinase	83	198.38	83	198.38	http://selleckchem.com/products/Aloin(Barbaloin).html	Aloin, a natural anthracycline from Aloe vera, is a tyrosinase inhibitor.	Proteases	C21H22O9	free base	Barbaloin, Barbalin	OCC1OC(C(O)C(O)C1O)C2C3=C(C(=CC=C3)O)C(=O)C4=C2C=C(CO)C=C4O	-0.404	2	7	3	1.086	1.059
S2167	Bazedoxifene Acetate	K12	K	12	L1300-384-02	FDA,DMF,PMDA	Martindale:The Extra Pharmacopoeia	022247	Endocrinology	530.65	198481-33-3	Estrogen/progestogen Receptor	100	188.448	<1		http://selleckchem.com/products/Bazedoxifene-acetate.html	Bazedoxifene Acetate is a third generation selective estrogen receptor modulator (SERM).	Endocrinology & Hormones	C32H38N2O5	Acetate	WAY-140424, TSE-424	CC(O)=O.CC1=C([N](CC2=CC=C(OCCN3CCCCCC3)C=C2)C4=CC=C(O)C=C14)C5=CC=C(O)C=C5	3.981	2	2	7	1.099	0.892
S2376	Ammonium Glycyrrhizinate	L12	L	12	L1300-384-02	CFDA	N/A	N/A	Inflammation	839.96	1407-03-0	Dehydrogenase	168	200.01	5	5.95266	http://selleckchem.com/products/Ammonium-Glycyrrhizinate(AMGZ).html	Ammonium Glycyrrhizinate inhibits growth and cytopathology of several unrelated DNA and RNA viruses.	Metabolism	C42H65NO16	Glycyrrhizic acid salt	AMGZ, Glycyram	N.CC1(C)C(CCC2(C)C1CCC3(C)C2C(=O)C=C4C5CC(C)(CCC5(C)CCC34C)C(O)=O)OC6OC(C(O)C(O)C6OC7OC(C(O)C(O)C7O)C(O)=O)C(O)=O	-0.915	8	5	7	1.245	0.942
S2169	Rosuvastatin Calcium	M12	M	12	L1300-384-02	FDA,DMF,CFDA,NDC,PMDA,HMA	USP42-NF37;BP2019;EP9.2;IP2010;Martindale:The Extra Pharmacopoeia	079145,079161,079166,079167,079168,079169,079170,079171,079172,201619,205587,206381,206434,206465,206513,207062,207375,207408,207453,207616,207626,207752,208850,208898	Cardiovascular Disease/Metabolic Disease	500.57	147098-20-2	HMG-CoA Reductase	100	199.772	<1		http://selleckchem.com/products/Rosuvastatin-calcium(Crestor).html	Rosuvastatin Calcium is a competitive inhibitor of HMG-CoA reductase with IC50 of 11 nM in a cell-free assay.	Metabolism	C44H54CaF2N6O12S2	Calcium salt	ZD4522	[Ca++].CC(C)C1=C(\C=C\C(O)CC(O)CC([O-])=O)C(=NC(=N1)N(C)[S](C)(=O)=O)C2=CC=C(F)C=C2.CC(C)C3=C(\C=C\C(O)CC(O)CC([O-])=O)C(=NC(=N3)N(C)[S](C)(=O)=O)C4=CC=C(F)C=C4	1.906	8	4	20	0.652	0.662
S2378	Butylscopolamine Bromide	N12	N	12	L1300-384-02	CFDA	N/A	N/A	Neurological Diseases	440.37	149-64-4	Others	88	199.832	88	199.832	http://selleckchem.com/products/butylscopolamine-bromide.html	Butylscopolamine Bromide, is a peripherally acting antimuscarinic, anticholinergic agent used as an abdominal-specific antispasmodic.	Others	C21H30BrNO4	Bromide	Scopolamine Butylbromide	[Br-].CCCC[N+]1(C)C2CC(CC1C3OC23)OC(=O)C(CO)C4=CC=CC=C4	-1.62	3	1	8	0.429	0.774
S2173	Telotristat Etiprate (LX 1606 Hippurate)	O12	O	12	L1300-384-02	FDA	N/A	208794	Gastroenterology	754.15	1137608-69-5	Hydroxylase	100	132.6	<1		http://selleckchem.com/products/telotristat-etiprate-lx-1606-hippurate.html	Telotristat Etiprate (LX 1606 Hippurate) is an orally bioavailable, tryptophan hydroxylase (TPH) inhibitor with potential antiserotonergic activity. Phase 3.	Metabolism	C36H35ClF3N7O6	Hippuric acid	N/A	CCOC(=O)C(N)CC1=CC=C(C=C1)C2=CC(=NC(=N2)N)OC(C3=CC=C(Cl)C=C3[N]4C=CC(=N4)C)C(F)(F)F.OC(=O)CNC(=O)C5=CC=CC=C5	3.747	8	3	14	1.329	0.827
S2380	Diosmetin	P12	P	12	L1300-384-02	NDC	N/A	N/A	Infection	300.26	520-34-3	P450 (e.g. CYP17)	60	199.827	<1		http://selleckchem.com/products/Diosmetin(Luteolin-4-methyl-ether).html	Diosmetin is a bioflavonoid found in spearmint, oregano, and many other plants.	Metabolism	C16H12O6	free base	Luteolin 4-methyl ether	COC1=CC=C(C=C1O)C2=CC(=O)C3=C(O)C=C(O)C=C3O2	2.394	3	3	2	0.594	0.719
S1848	Curcumin	A13	A	13	L1300-384-02	DMF	EP8.8;BP2016;IP2010;Martindale:The Extra Pharmacopoeia;CP2005	N/A	Cancer	368.38	458-37-7	NF-κB,HDAC,Histone Acetyltransferase,Nrf2	73	198.165	<1		http://selleckchem.com/products/Curcumin.html	Curcumin is the principal curcuminoid of the popular Indian spice turmeric, which is a member of the ginger family (Zingiberaceae). It is an inhibitor of p300 histone acetylatransferase（IC50~25 μM） and Histone deacetylase activates Nrf2 pathway and supresses the activation of transcription factor NF-κB.	Epigenetics	C21H20O6	free base	Diferuloylmethane	COC1=CC(=CC=C1O)/C=C/C(O)=C/C(=O)/C=C/C2=CC(=C(O)C=C2)OC	3.573	3	3	7	0.926	0.981
S2023	Propofol	B13	B	13	L1300-384-02	FDA,DMF,CFDA,NDC,PMDA,HMA	USP42-NF37;BP2019;KP Ⅹ;EP9.2;IP2010;Martindale:The Extra Pharmacopoeia	074719,074816,074848,075040,075102,075392,077908,205067,205307	Transmembrane Transporters	178.27	2078-54-8	GABA Receptor	The physical form of the compound is liquid, which can be dissolved in any proportion.				http://selleckchem.com/products/propofol-diprivan.html	Propofol (Diprivan) is a short-acting, intravenously administered hypnotic agent.	Transmembrane Transporters	C12H18O	0	N/A	CC(C)C1=CC=CC(=C1O)C(C)C	3.976	0	1	2	1.412	1.078
S1849	Daidzein	C13	C	13	L1300-384-02	CFDA	BP2019;EP9.2;Martindale:The Extra Pharmacopoeia	N/A	Metabolic Disease	254.24	486-66-8	Others	51	200.598	<1		http://selleckchem.com/products/Daidzein.html	Daidzein is a natural isoflavone phytoestrogen found in Leguminosae, used as a component of foods and dietary supplements.	Others	C15H10O4	free base	N/A	OC1=CC=C(C=C1)C2=COC3=CC(=CC=C3C2=O)O	2.382	2	2	1	0.555	0.86
S2024	Ketotifen Fumarate	D13	D	13	L1300-384-02	FDA,DMF,CFDA,NDC,PMDA,HMA	BP2019;KP Ⅹ;EP9.2;JP17;IP2010;Martindale:The Extra Pharmacopoeia	077354,077958	Neurological Disease	425.5	34580-14-8	Histamine Receptor	8	18.8014	<1		http://selleckchem.com/products/ketotifen-fumarate-zaditor.html	Ketotifen Fumarate is a fumaric acid salt of ketotifen which is a H1-antihistamine and mast cell stabilizer.	Neuronal Signaling	C23H23NO5S	Fumarate	N/A	CN1CCC(CC1)=C2C3=C(CC(=O)C4=C2C=CS4)C=CC=C3.OC(=O)\C=C\C(O)=O	0.772	3	0	2	0.587	1.097
S1854	Bifonazole	E13	E	13	L1300-384-02	DMF,CFDA,PMDA,HMA	BP2019;KP Ⅹ;EP9.2;JP17;Martindale:The Extra Pharmacopoeia	N/A	Infection	310.39	60628-96-8	Anti-infection	62	199.749	<1		http://selleckchem.com/products/bifonazole.html	Bifonazole is a substituted imidazole antifungal agent.	Microbiology	C22H18N2	free base	Bay h 4502	C1=CC=C(C=C1)C([N]2C=CN=C2)C3=CC=C(C=C3)C4=CC=CC=C4	4.637	1	0	4	1.341	1.001
S2025	Urapidil HCl	F13	F	13	L1300-384-02	DMF,CFDA,PMDA,HMA	JP17;Martindale:The Extra Pharmacopoeia	N/A	Cardiovascular Disease	423.94	64887-14-5	5-HT Receptor	24	56.6118	85	200.5	http://selleckchem.com/products/urapidil-hydrochloride.html	Urapidil HCl is a hydrochloride salt form of urapidil which is α1-adrenoceptor antagonist and 5-HT1A receptor agonist with pIC50 of 6.13 and 6.4 respectively.	Neuronal Signaling	C20H30ClN5O3	Hydrochloride	N/A	Cl.COC1=CC=CC=C1N2CCN(CCCNC3=CC(=O)N(C)C(=O)N3C)CC2	1.808	3	1	7	1.437	1.216
S1855	Pefloxacin Mesylate	G13	G	13	L1300-384-02	CFDA	BP2019;EP9.2;Martindale:The Extra Pharmacopoeia;CP2005	N/A	Infection	429.46	70458-95-6	Anti-infection	14	32.5991	67	156.01	http://selleckchem.com/products/pefloxacin-mesylate.html	Pefloxacin Mesylate is a synthetic chemotherapeutic agent and an antibacterial agent with IC50 of 6.7 nM.	Microbiology	C18H24FN3O6S	Mesylate	N/A	CCN1C=C(C(O)=O)C(=O)C2=CC(=C(C=C12)N3CCN(C)CC3)F.C[S](O)(=O)=O	-1.618	2	0	3	0.674	0.987
S2028	Diclazuril	H13	H	13	L1300-384-02	DMF	USP42-NF37;BP2019;EP9.2;Martindale:The Extra Pharmacopoeia	N/A	Infection	407.64	101831-37-2	Anti-infection	16	39.2503	<1		http://selleckchem.com/products/diclazuril.html	Diclazuril is an anti-coccidial drug.	Microbiology	C17H9Cl3N4O2	free base	N/A	ClC1=CC=C(C=C1)C(C#N)C2=C(Cl)C=C(C=C2Cl)N3N=CC(=O)NC3=O	4.191	3	1	3	0.512	0.841
S1856	Metoprolol Tartrate	I13	I	13	L1300-384-02	FDA,DMF,CFDA,NDC,PMDA,HMA	USP42-NF37;BP2019;EP9.2;JP17;IP2010;Martindale:The Extra Pharmacopoeia	073288,073289,073654,073666,074032,074133,074141,074143,074217,074258,074333,074380,074453,074644,075160,076495,076670,076704,077360,077739,077761,078085,078459,078950,090317,090386,091045,091307,200981,202871,204205	Cardiovascular Disease	684.81	56392-17-7	Adrenergic Receptor	100	146.026	100	146.026	http://selleckchem.com/products/metoprolol-tartrate.html	Metoprolol Tartrate is a selective β1 receptor blocker medication, used to treat hypertension and heart failure.	Neuronal Signaling	C34H56N2O12	Tartrate	CGP 2175E	COCCC1=CC=C(OCC(O)CNC(C)C)C=C1.COCCC2=CC=C(OCC(O)CNC(C)C)C=C2.OC(C(O)C(O)=O)C(O)=O	-3.559	6	6	21	1.945	0.912
S2029	Uridine	J13	J	13	L1300-384-02	FDA,DMF,NDC	USP42-NF37;EP9.2;BP2017;IP2010;Martindale:The Extra Pharmacopoeia	208169	Infection	244.2	58-96-8	DNA/RNA Synthesis	49	200.655	49	200.655	http://selleckchem.com/products/uridine.html	Uridine is a nucleoside, contains a uracil attached to a ribose ring via a β-N1-glycosidic bond.	DNA Damage	C9H12N2O6	free base	NSC 20256	OCC1OC(C(O)C1O)N2C=CC(=O)NC2=O	-2.451	3	4	2	1.193	0.789
S1858	Dienestrol	K13	K	13	L1300-384-02	FDA	EP7.5;USP39-NF34;IP2010;Martindale:The Extra Pharmacopoeia	006110	cancer	266.33	84-17-3	Others	53	199.001	-1		http://www.selleckchem.com/products/Dienestrol(Restrol).html	Dienestrol(Restrol) is a synthetic, non-steroidal estrogen. It is an estrogen receptor agonist.	Others	C18H18O2	Free Base	Restrol	C/C=C(C1=CC=C(O)C=C1)/C(=C/C)C2=CC=C(O)C=C2	4.692	0	2	3	0.766	1.117
S2030	Flunarizine 2HCl	L13	L	13	L1300-384-02	DMF,CFDA	BP2019;EP9.2;Martindale:The Extra Pharmacopoeia	N/A	Neurological Disease	477.42	30484-77-6	Calcium Channel	5	10.473	<1		http://selleckchem.com/products/flunarizine-dihydrochloride.html	Flunarizine 2HCl is a dihydrochloride salt form which is a calcium channel blocker with a Ki of 68 nM.	Transmembrane Transporters	C26H28Cl2F2N2	2HCl	KW-3149, R14950	Cl.Cl.FC1=CC=C(C=C1)C(N2CCN(CC2)C\C=C\C3=CC=CC=C3)C4=CC=C(F)C=C4	6.699	0	0	6	0.489	0.895
S1859	Diethylstilbestrol	M13	M	13	L1300-384-02	FDA,DMF,CFDA	USP42-NF37;BP2019;EP9.2;CP2005;Martindale:The Extra Pharmacopoeia	004039,004040,004041	Cancer	268.35	56-53-1	Estrogen/progestogen Receptor	54	201.23	<1		http://selleckchem.com/products/Diethylstilbestrol(Stilbestrol).html	Diethylstilbestrol is a synthetic nonsteroidal estrogen, used to prevent miscarriage and other pregnancy complications.	Endocrinology & Hormones	C18H20O2	free base	Stilbestrol	CCC(/C1=CC=C(O)C=C1)=C(CC)\C2=CC=C(O)C=C2	5.137	0	2	4	0.59	1.093
S2031	Fenticonazole Nitrate	N13	N	13	L1300-384-02	DMF,HMA	BP2019;EP9.2;KP Ⅹ;Martindale:The Extra Pharmacopoeia	N/A	Infection	518.41	73151-29-8	Anti-infection	104	200.613	<1		http://selleckchem.com/products/fenticonazole-nitrate.html	Fenticonazole Nitrate is an azole antifungal agent.	Microbiology	C24H21Cl2N3O4S	Nitrate	N/A	O[N+]([O-])=O.ClC1=CC=C(C(C[N]2C=CN=C2)OCC3=CC=C(SC4=CC=CC=C4)C=C3)C(=C1)Cl	5.176	2	0	8	0.62	0.755
S1865	Diltiazem HCl	O13	O	13	L1300-384-02	FDA,DMF,CFDA,NDC,PMDA,HMA	USP42-NF37;BP2019;KP Ⅹ;EP9.2;JP17;IP2010;Martindale:The Extra Pharmacopoeia	020939,072838,074051,074067,074079,074084,074093,074168,074185,074617,074845,074852,074894,074910,074941,074943,074984,075004,075086,075106,075116,075124,075375,075749,075853,076563,077686,078538,090421,090492,091022,202463,202651,203023,205231,206534,206641,209766	Cardiovascular Disease	450.98	33286-22-5	Calcium Channel	90	199.565	90	199.565	http://selleckchem.com/products/Diltiazem-HCl(Tiazac).html	Diltiazem HCl (Tiazac) is a benzothiazepine derivative with vasodilating action due to its antagonism of the actions of the calcium ion in membrane functions.	Transmembrane Transporters	C22H27ClN2O4S	Hydrochloride	RG 83606 HCl	Cl.COC1=CC=C(C=C1)C2SC3=C(C=CC=C3)N(CCN(C)C)C(=O)C2OC(C)=O	3.475	4	0	7	0.547	1.258
S2032	Rebamipide	P13	P	13	L1300-384-02	DMF,CFDA,PMDA	JP17;Martindale:The Extra Pharmacopoeia	N/A	Gastroenterology	370.79	90098-04-7	Others	74	199.574	<1		http://selleckchem.com/products/rebamipide.html	Rebamipide is a cholecystokinin type 1 (CCK1) receptor inhibitor for inhibiting [125I]BH-CCK-8S with IC50 of 37.7 μM.	Others	C19H15ClN2O4	free base	OPC-12759	OC(=O)C(CC1=CC(=O)NC2=C1C=CC=C2)NC(=O)C3=CC=C(Cl)C=C3	2.606	3	2	5	0.762	1.058
S2177	Dichlorphenamide (Diclofenamide)	A14	A	14	L1300-384-02	FDA,DMF,NDC	USP42-NF37	011366,011366	Others	305.159	120-97-8	Others	61	199.89			http://www.selleckchem.com/products/Dichlorphenamide(Diclofenamide).html	Dichlorphenamide is a sulfonamide and a carbonic anhydrase inhibitor of the meta-Disulfamoylbenzene class.			Free Base	Diclofenamide	N[S](=O)(=O)C1=CC(=C(Cl)C(=C1)[S](N)(=O)=O)Cl					0.807	1.122
S2381	D-Mannitol	B14	B	14	L1300-384-02	DMF	USP42-NF37;JP17;BP2018;IP2010	N/A	Cardiovascular Disease	182.17	69-65-8	Others	36	197.618	36	197.618	http://selleckchem.com/products/D-Mannitol(Osmitrol).html	D-Mannitol is an osmotic diuretic agent and a weak renal vasodilator.	Others	C6H14O6	free base	Osmitrol	OCC(O)C(O)C(O)C(O)CO	-2.941	0	6	5	0.54	0.767
S2180	Ixazomib (MLN2238)	C14	C	14	L1300-384-02	FDA,DMF,EMA,NDC,PMDA	N/A	208462	Proteases	361.03	1072833-77-2	Proteasome	72	199.429	<1		http://selleckchem.com/products/MLN-2238.html	MLN2238 inhibits the chymotrypsin-like proteolytic (β5) site of the 20S proteasome with IC50 and Ki of 3.4 nM and 0.93 nM in cell-free assays, respectively, also inhibits the caspase-like (β1) and trypsin-like (β2) proteolytic sites, with IC50 of 31 and 3500 nM. Phase 3.	Proteases	C14H19BCl2N2O4	Free Base	N/A	CC(C)CC(NC(=O)CNC(=O)C1=C(Cl)C=CC(=C1)Cl)B(O)O	3.344	2	2	7	0.9	0.928
S2383	Gastrodin	D14	D	14	L1300-384-02	CFDA	CP2005	N/A	Neurological Disease	286.28	62499-27-8	Immunology & Inflammation related	50	174.654	<1		http://selleckchem.com/products/Gastrodin(Gastrodine).html	Gastrodin, an anti-inflammatory polyphenol extracted from Chinese natural herbal Gastrodia elata Blume., benefits neurodegenerative diseases.	Immunology & Inflammation	C13H18O7	free base	Gastrodine	OCC1OC(OC2=CC=C(CO)C=C2)C(O)C(O)C1O	-0.947	2	5	4	0.685	1.221
S2181	Ixazomib Citrate (MLN9708)	E14	E	14	L1300-384-02	FDA,DMF,EMA,NDC,PMDA	N/A	208462	Cancer	517.12	1201902-80-8	Proteasome	100	193.379	<1		http://selleckchem.com/products/MLN9708.html	Ixazomib Citrate (MLN9708) immediately hydrolyzed to MLN2238, the biologically active form, on exposure to aqueous solutions or plasma. MLN2238 inhibits the chymotrypsin-like proteolytic (β5) site of the 20S proteasome with IC50/Ki of 3.4 nM/0.93 nM in cell-free assays, less potent to β1 and little activity to β2. Phase 3.	Proteases	C20H23BCl2N2O9	free base	N/A	CC(C)CC(NC(=O)CNC(=O)C1=C(Cl)C=CC(=C1)Cl)B2OC(=O)CC(CC(O)=O)(O2)C(O)=O	3.497	7	2	10	1.085	1.229
S2384	Hematoxylin	F14	F	14	L1300-384-02	N/A	USP42-NF37;IP2010	N/A	Others	302.28	517-28-2	Others	61	201.8	61	201.8	http://selleckchem.com/products/Hematoxylin(Hydroxybrazilin).html	Hematoxylin (Hydroxybrazilin) is a compound that forms strongly colored complexes with certain metal ions, notably Fe(III) and Al(III) salts and a kind of stain in histology.	Others	C16H14O6	free base	Hydroxybrazilin	OC1=CC2=C(C=C1O)C3C4=C(OCC3(O)C2)C(=C(O)C=C4)O	1.691	1	4	0	0.654	1.182
S2199	Aliskiren Hemifumarate	G14	G	14	L1300-384-02	FDA,DMF,NDC	N/A	206665	Cardiovascular Disease	609.83	173334-58-2	RAAS	100	163.98	100	163.98	http://selleckchem.com/products/Aliskiren-hemifumarate.html	Aliskiren hemifumarate is a direct renin inhibitor with IC50 of 1.5 nM.	Endocrinology & Hormones	C64H110N6O16	fumarate salt	N/A	COCCCOC1=C(OC)C=CC(=C1)CC(CC(N)C(O)CC(C(C)C)C(=O)NCC(C)(C)C(N)=O)C(C)C.COCCCOC2=C(OC)C=CC(=C2)CC(CC(N)C(O)CC(C(C)C)C(=O)NCC(C)(C)C(N)=O)C(C)C.OC(=O)\C=C\C(O)=O	1.735	12	8	40	0.524	0.808
S2386	Indirubin	H14	H	14	L1300-384-02	CFDA	BP2019;EP9.2;CP2005	N/A	Cancer	262.26	479-41-4	GSK-3	53	202.09	<1		http://selleckchem.com/products/Indirubin.html	Indirubin is a potent cyclin-dependent kinases and GSK-3β inhibitor with IC50 of about 5 μM and 0.6 μM.	PI3K/Akt/mTOR	C16H10N2O2	free base	NSC 105327	O=C1NC2=CC=CC=C2\C1=C3/NC4=C(C=CC=C4)C3=O	1.876	2	2	0	0.931	0.708
S2208	Formestane	I14	I	14	L1300-384-02	CFDA	Martindale:The Extra Pharmacopoeia	N/A	Caner/Endocrinology	302.41	566-48-3	Aromatase	61	201.713	<1		http://selleckchem.com/products/Formestane.html	Formestane is a second generation selective aromatase inhibitor with an IC50 of 80 nM.	Endocrinology & Hormones	C19H26O3	free base	CGP-32349, NSC 282175	CC12CCC3C(CCC4=C(O)C(=O)CCC34C)C1CCC2=O	3.036	2	1	0	0.8	0.926
S2388	L-carnitine	J14	J	14	L1300-384-02	DMF,NDC	N/A	N/A	Metabolic Disease	161.2	541-15-1	Others	12	74.4417	32	198.511	http://selleckchem.com/products/L-carnitine(Levocarnitine).html	L-carnitine is constituent of striated muscle and liver. It is used therapeutically to stimulate gastric and pancreatic secretions and in the treatment of hyperlipoproteinemias.	Others	C7H15NO3	quaternary-N salt	Levocarnitine	C[N+](C)(C)CC(O)CC([O-])=O	-3.29	0	1	4	1.187	0.987
S2217	Irinotecan HCl Trihydrate	K14	K	14	L1300-384-02	FDA,DMF,EMA,HMA,CFDA,NDC,PMDA	USP42-NF37;EP9.3;BP2018;IP2010;Martindale:The Extra Pharmacopoeia	077219,077260,077776,077915,077994,078122,078188,078589,078753,078796,078805,078953,079068,090016,090101,090137,090393,090675,090726,091032,200771,203054,203380,206935,208718	Neurological Disease	677.18	136572-09-3	Topoisomerase	100	147.671	1	1.47671	http://selleckchem.com/products/Irinotecan-Hcl-Trihydrate-Campto.html	Irinotecan prevents DNA from unwinding by inhibition of topoisomerase 1.	DNA Damage	C33H45ClN4O9	HCl & trihydrat	CPT-11 HCl Trihydrate	O.O.O.Cl.CCC1=C2CN3C(=O)C4=C(C=C3C2=NC5=CC=C(OC(=O)N6CCC(CC6)N7CCCCC7)C=C15)C(O)(CC)C(=O)OC4	3.446	6	0	5	0.824	0.667
S2389	Naringin Dihydrochalcone	L14	L	14	L1300-384-02	N/A	BP2019;EP9.2;CP2005;Martindale:The Extra Pharmacopoeia	N/A	Others	582.55	18916-17-1	P450 (e.g. CYP17)	100	171.659	<1		http://selleckchem.com/products/Naringin-Dihydrochalcone(Naringin-DC).html	Naringin Dihydrochalcone(Naringin DC) is a new-style sweetening agent and an artificial sweetener derived from naringin and also an inhibitor of CYP enzymes.	Metabolism	C27H34O14	free base	N/A	CC1OC(OC2C(O)C(O)C(CO)OC2OC3=CC(=C(C(=O)CCC4=CC=C(O)C=C4)C(=C3)O)O)C(O)C(O)C1O	-0.032	5	9	9	0.47	0.924
S2221	Apatinib?mesylate	M14	M	14	L1300-384-02	CFDA	N/A	N/A	Cancer	493.58	1218779-75-9	VEGFR	22	44.5723	<1		http://selleckchem.com/products/Apatinib-YN968D1.html	Apatinib is an orally bioavailable, selective VEGFR2 inhibitor with IC50 of 1 nM.	Protein Tyrosine Kinase	C25H27N5O4S	Sulfate	YN968D1	C[S](O)(=O)=O.O=C(NC1=CC=C(C=C1)C2(CCCC2)C#N)C3=CC=CN=C3NCC4=CC=NC=C4	3.164	3	2	6	0.602	0.628
S2390	Polydatin	N14	N	14	L1300-384-02	NDC	BP2019;EP9.2;CP2005	N/A	Immunology	390.38	65914-17-2	Phospholipase (e.g. PLA)	78	199.805	<1		http://selleckchem.com/products/Polydatin(Piceid).html	Polydatin is a crystal component extracted from the root stem of perennial herbage Polygonum Cuspidatum Sieb.et Zucc.	Metabolism	C20H22O8	free base	Piceid	OCC1OC(OC2=CC(=CC(=C2)\C=C\C3=CC=C(O)C=C3)O)C(O)C(O)C1O	1.16	2	6	5	0.829	0.639
S2226	Idelalisib (CAL-101, GS-1101)	O14	O	14	L1300-384-02	FDA,DMF,EMA,NDC	N/A	205858，206545	Cancer	415.42	870281-82-6	PI3K	83	199.798	<1		http://selleckchem.com/products/CAL-101.html	Idelalisib (CAL-101, GS-1101) is a selective p110δ inhibitor with IC50 of 2.5 nM in cell-free assays shown to have 40- to 300-fold greater selectivity for p110δ than p110α/β/γ, and 400- to 4000-fold more selectivity to p110δ than C2β, hVPS34, DNA-PK and mTOR.	PI3K/Akt/mTOR	C22H18FN7O	free base	N/A	CCC(NC1=C2N=C[NH]C2=NC=N1)C3=NC4=CC=CC(=C4C(=O)N3C5=CC=CC=C5)F	3.624	5	2	5	1.149	0.775
S2391	Quercetin	P14	P	14	L1300-384-02	DMF,NDC	USP42-NF37;BP2019;EP9.2;Martindale:The Extra Pharmacopoeia	N/A	Immunology	302.24	117-39-5	Src,Sirtuin,PKC,PI3K	61	201.826	<1		http://selleckchem.com/products/Quercetin(Sophoretin).html	Quercetin, a natural flavonoid present in vegetables, fruit and wine, is a stimulator of recombinant SIRT1 and also a PI3K inhibitor with IC50 of 2.4-5.4 μM. Phase 4.	Epigenetics	C15H10O7	Free Base	Sophoretin	OC1=CC(=C2C(=O)C(=C(OC2=C1)C3=CC=C(O)C(=C3)O)O)O	1.63	2	5	1	1.142	0.627
S1866	Diphenhydramine HCl	A15	A	15	L1300-384-02	FDA,DMF,CFDA,NDC,PMDA,HMA	USP42-NF37;BP2019;KP Ⅹ;EP9.2;JP17;Martindale:The Extra Pharmacopoeia;CP2005	040140,040466,040498,070497,072416,073611,080519,080577,080592,080596,080635,080643,080727,080728,080738,080762,080800,080807,080817,080822,080832,080845,080868,080873,080939,083027,083061,083063,083087,083088,083183,083237,083275,083441,083533,083567,083634,083674,083797,083953,084506,084524,085083,085138,085150,085156,085287,085621,085701,085874,086543,086544,086874,086875,086937,087066,087513,…	Immunology	291.82	147-24-0	Histamine Receptor	58	198.753	58	198.753	http://selleckchem.com/products/Diphenhydramine-hydrochloride(Benadryl).html	Diphenhydramine HCl is a first-generation histamine H1 receptor antagonist, used in various allergic conditions such as rhinitis, urticaria and conjunctivitis.	Neuronal Signaling	C17H22ClNO	Hydrochloride	N/A	Cl.CN(C)CCOC(C1=CC=CC=C1)C2=CC=CC=C2	3.766	1	0	6	0.597	0.865
S2036	Aspartame	B15	B	15	L1300-384-02	NDC	USP42-NF37;BP2019;EP9.2;IP2010;Martindale:The Extra Pharmacopoeia	N/A	Inflammation	294.3	22839-47-0	Others	33	112.13	4	13.5916	http://selleckchem.com/products/aspartame.html	Aspartame is an artificial, non-saccharide sweetener used as a sugar substitute in some foods and beverages.	Others	C14H18N2O5	free base	SC-18862	COC(=O)C(CC1=CC=CC=C1)NC(=O)C(N)CC(O)=O	-2.455	4	2	8	1.045	1.052
S1869	Dapoxetine HCl	C15	C	15	L1300-384-02	DMF,HMA	Martindale:The Extra Pharmacopoeia	N/A	Neurological Disease	341.87	129938-20-1	5-HT Receptor	68	198.906	68	198.906	http://selleckchem.com/products/Dapoxetine-hydrochloride(Priligy).html	Dapoxetine HCl is a short-acting novel selective serotonin reuptake inhibitor, used for the treatment of premature ejaculation.	Neuronal Signaling	C21H24ClNO	Hydrochloride	LY-210448	Cl.CN(C)C(CCOC1=C2C=CC=CC2=CC=C1)C3=CC=CC=C3	4.917	1	0	6	1.485	0.747
S2037	Candesartan Cilexetil	D15	D	15	L1300-384-02	FDA,DMF,CFDA,NDC,PMDA,HMA	USP42-NF37;BP2019;KP Ⅹ;EP9.2;JP17;Martindale:The Extra Pharmacopoeia	078702,091390,202079,203813,209119,210302	Cardiovascular Disease	610.66	145040-37-5	RAAS	122	199.784	<1		http://selleckchem.com/products/Candesartan-cilexetil-Atacand.html	Candesartan Cilexetil is an angiotensin II receptor antagonist with IC50 of 0.26 nM, used in the treatment of hypertension.	Endocrinology & Hormones	C33H34N6O6	free base	TCV-116	CCOC1=NC2=C([N]1CC3=CC=C(C=C3)C4=C(C=CC=C4)C5=NN=N[NH]5)C(=CC=C2)C(=O)OC(C)OC(=O)OC6CCCCC6	6.913	10	1	13	0.73	1.013
S1876	Valaciclovir HCl	E15	E	15	L1300-384-02	DMF,CFDA,PMDA,HMA	EP9.8;BP2019;JP17;Martindale:The Extra Pharmacopoeia	N/A	Infection	360.8	124832-27-5	Anti-infection	14	38.8027	72	199.557	http://selleckchem.com/products/valaciclovir-hcl.html	Valaciclovir HCl, an aciclovir prodrug, inhibits activity of virus DNA polymerase, used to treat infections caused by herpes simplex virus (HSV) and varicella zoster virus, and for prophylaxis against cytomegalovirus (CMV).	Microbiology	C13H21ClN6O4	Hydrochloride	N/A	Cl.CC(C)C(N)C(=O)OCCOC[N]1C=NC2=C1N=C(N)NC2=O	-0.296	6	3	8	1.057	1.06
S2038	Phentolamine Mesylate	F15	F	15	L1300-384-02	FDA,DMF,CFDA,NDC,HMA	SP42-NF37;IP2010	040235,207686	Cardiovascular Disease	377.46	65-28-1	Adrenergic Receptor	76	201.346	76	201.346	http://selleckchem.com/products/phentolamine-mesilate.html	Phentolamine Mesylate is a reversible and nonselective alpha-adrenergic receptor antagonist, used for the prevention or control of hypertensive episodes.	Neuronal Signaling	C18H23N3O4S	Mesylate	N/A	CC1=CC=C(C=C1)N(CC2=NCCN2)C3=CC(=CC=C3)O.C[S](O)(=O)=O	2.555	1	2	4	0.824	1.169
S1878	Ganciclovir	G15	G	15	L1300-384-02	FDA,DMF,EMA,HMA,CFDA,NDC,PMDA	USP41-NF36;BP2019;EP9.2;Martindale:The Extra Pharmacopoeia;CP2005	076457,090658,202624,204204,204560,204950,209347	Infection	255.23	82410-32-0	Anti-infection	27	105.787	<1		http://selleckchem.com/products/ganciclovir.html	Ganciclovir is an antiviral drug for feline herpesvirus type-1 with IC50 of 5.2 μM in a cell-free assay.	Microbiology	C9H13N5O4	free base	RS-21592, BW-759	NC1=NC2=C(N=C[N]2COC(CO)CO)C(=O)N1	-1.934	4	4	5	1.084	0.84
S2040	Nimesulide	H15	H	15	L1300-384-02	DMF,CFDA,HMA	BP2019;EP9.2;Martindale:The Extra Pharmacopoeia	N/A	Cardiovascular Disease	308.31	51803-78-2	COX	62	201.096	<1		http://selleckchem.com/products/Nimesulide.html	Nimesulide is a relatively COX-2 selective inhibitor with IC50 of 26 μM.	Neuronal Signaling	C13H12N2O5S	free base	N/A	C[S](=O)(=O)NC1=C(OC2=CC=CC=C2)C=C(C=C1)[N+]([O-])=O	2.195	3	1	5	1.482	1.234
S1880	Roxatidine Acetate HCl	I15	I	15	L1300-384-02	CFDA,PMDA	JP17;Martindale:The Extra Pharmacopoeia	N/A	Gastroenterology	384.9	93793-83-0	Histamine Receptor	77	200.052	77	200.052	http://selleckchem.com/products/roxatidine-acetate-hcl.html	Roxatidine Acetate HCl is a specific and competitive histamin H2-receptor antagonist, with IC50 of 3.2 μM, inhibits gastric acid secretion and ulcer formation.	Neuronal Signaling	C19H29ClN2O4	Hydrochloride	N/A	Cl.CC(=O)OCC(=O)NCCCOC1=CC=CC(=C1)CN2CCCCC2	2.148	4	1	10	0.45	0.947
S2041	Dyclonine HCl	J15	J	15	L1300-384-02	FDA,DMF,CFDA,NDC	USP42-NF37;Martindale:The Extra Pharmacopoeia	009925,200480	Inflammation	325.87	536-43-6	Sodium Channel	15	46.0306	6	18.4123	http://selleckchem.com/products/dyclonine-hydrochloride.html	Dyclonine HCl is a hydrochloride salt form of dyclonine which is an oral anaesthetic, reversibly binds to activated sodium channels on the neuronal membrane, thereby decreasing the neuronal membrane's permeability to sodium ions, leading to an increased threshold for excitation.	Transmembrane Transporters	C18H28ClNO2	Hydrochloride	N/A	Cl.CCCCOC1=CC=C(C=C1)C(=O)CCN2CCCCC2	4.435	2	0	8	0.865	0.998
S1881	Protionamide	K15	K	15	L1300-384-02	CFDA	Ph.Int_6th;Martindale:The Extra Pharmacopoeia	N/A	Infection	180.27	14222-60-7	Anti-infection	36	199.7	<1		http://selleckchem.com/products/protionamide-prothionamide.html	Protionamide is a drug used in the treatment of tuberculosis.	Microbiology	C9H12N2S	free base	Prothionamide, 1321-TH	CCCC1=NC=CC(=C1)C(N)=S	1.954	1	1	3	1.998	1.327
S2042	Cyproterone Acetate	L15	L	15	L1300-384-02	DMF,CFDA,HMA	BP2019;EP9.2;KP Ⅹ;IP2010;Martindale:The Extra Pharmacopoeia	N/A	Cancer/Endocrinology	416.94	427-51-0	Androgen Receptor	83	199.069	<1		http://selleckchem.com/products/cyproterone-acetate.html	Cyproterone acetate is an androgen receptor (AR) antagonist with IC50 of 7.1 nM, as well as a weak progesterone receptor agonist with weak pro-gestational and glucocorticoid activity.	Endocrinology & Hormones	C24H29ClO4	free base	N/A	CC(=O)OC1(CCC2C3C=C(Cl)C4=CC(=O)C5CC5C4(C)C3CCC12C)C(C)=O	3.314	4	0	3	0.801	1.173
S1883	Idoxuridine	M15	M	15	L1300-384-02	FDA,DMF,CFDA	USP42-NF37;BP2019;KP Ⅹ;EP9.2;Ph.Int_6th;IP2010;Martindale:The Extra Pharmacopoeia	014169,013935,013934,015868	Infection	354.1	54-42-2	Anti-infection	35	98.8421	<1		http://selleckchem.com/products/idoxuridine.html	Idoxuridine is an antiviral agent for feline herpesvirus type-1 with IC50 of 4.3 μM.	Microbiology	C9H11IN2O5	free base	NSC 39661, SKF 14287	OCC1OC(CC1O)N2C=C(I)C(=O)NC2=O	-1.402	3	3	2	0.715	0.816
S2043	Memantine HCl	N15	N	15	L1300-384-02	FDA,DMF,EMA,HMA,CFDA,NDC,PMDA	USP42-NF37;Martindale:The Extra Pharmacopoeia	079225,090041,090043,090044,090048,090051,090052,090058,090073,090244,090961,091585,200022,200155,200891,202350,202790,202840,203175,203293,204033,205446,205784,205825,205905,206028,206032,206135,206310,206528,206855,207236,209527,209955	Neurological Disease	215.76	41100-52-1	P450 (e.g. CYP17),AMPA Receptor-kainate Receptor-NMDA Receptor	43	199.296	30	139.043	http://selleckchem.com/products/memantine-hydrochloride-namenda.html	Memantine HCl is a CYP2B6 and CYP2D6 inhibitor for recombinant CYP2B6 and CYP2D6 with Ki of 0.51 nM and 94.9 μM, respectively.	Neuronal Signaling	C12H22ClN	Hydrochloride	N/A	Cl.CC12C[CH]3CC(C)([CH2]1)C[C](N)(C3)C2	2.289	0	1	0	0.845	0.928
S1884	Sparfloxacin	O15	O	15	L1300-384-02	FDA,CFDA	Martindale:The Extra Pharmacopoeia;CP2005	020677	Infection	392.4	110871-86-8	Anti-infection	9	22.9358	<1		http://selleckchem.com/products/sparfloxacin.html	Sparfloxacin is a fluoroquinolone antibiotic, shows broad and potent antibacterial activity.	Microbiology	C19H22F2N4O3	free base	AT-4140,CI-978,PD 131501	CC1CN(CC(C)N1)C2=C(F)C3=C(C(=C2F)N)C(=O)C(=CN3C4CC4)C(O)=O	-1.056	2	2	3	1.233	0.826
S2044	Cyproheptadine HCl	P15	P	15	L1300-384-02	FDA,DMF,CFDA,NDC,PMDA	USP42-NF37;BP2019;EP9.2;KP Ⅹ;JP17;IP2010;Martindale:The Extra Pharmacopoeia	040537,040644,040668,085245,086165,086580,086678,086737,086808,086833,087001,087056,087129,087284,087405,087566,087685,087839,088205,088212,088232,088798,089021,089057,089199,091295,203191,204823,205087,206553,206676,207555,207783,208938,209108,209172,212423	Neuronal Signaling	323.86	969-33-5	Histamine Receptor	65	200.704	<1		http://selleckchem.com/products/cyproheptadine-hydrochloride-periactin.html	Cyproheptadine HCl is a hydrochloride salt form of cyproheptadine which is a histamine receptor antagonist.	Neuronal Signaling	C21H22ClN	Hydrochloride	N/A	Cl.CN1CCC(CC1)=C2C3=C(C=CC=C3)C=CC4=C2C=CC=C4	4.744	0	0	0	0.909	1.181
S2229	Eltrombopag Olamine	A16	A	16	L1300-384-02	FDA,DMF,NDC,PMDA	Martindale:The Extra Pharmacopoeia	022291，207027	Cancer	564.63	496775-62-3	Thrombin	89	157.625	<1		http://selleckchem.com/products/Eltrombopag-SB-497115-GR.html	Eltrombopag Olamine is a member of the biarylhydrazone class, which is a nonpeptide agonist of the thrombopoietin receptor (TpoR).	Others	C29H36N6O6	diolamine	SB-497115-GR, SB497115	CC1=CC=C(C=C1C)N2N=C(C)C(=N/NC3=CC=CC(=C3O)C4=CC(=CC=C4)C(O)=O)/C2=O.NCCO.NCCO	-0.151	4	6	7	0.304	0.721
S2393	Sorbitol	B16	B	16	L1300-384-02	FDA,DMF,CFDA,NDC,HMA	USP42-NF37;EP9.8;BP2019;JP17;IP2010;Martindale:The Extra Pharmacopoeia	080224	Gastroenterology	182.17	50-70-4	Others	36	197.618	36	197.618	http://selleckchem.com/products/Sorbitol(Glucitol).html	Sorbitol is a sugar alcohol and a sugar substitute.	Others	C6H14O6	free base	Glucitol	OCC(O)C(O)C(O)C(O)CO	-2.941	0	6	5	0.396	0.815
S2233	Esomeprazole sodium	C16	C	16	L1300-384-02	FDA,DMF,CFDA,NDC,HMA	EP9.7;Martindale:The Extra Pharmacopoeia	200882,202686,204657,205379,207181	Cancer	367.4	161796-78-7	ATPase	73	198.694	73	198.694	http://selleckchem.com/products/esomeprazole-sodium.html	Esomeprazole Sodium is a sodium salt of esomeprazole that is a potent proton pump inhibitor with an IC50 of 0.076 mg/kg.	Transmembrane Transporters	C17H18N3NaO3S	Sodium salt	N/A	COC1=CC=C2[N]([Na])C(=NC2=C1)[S](=O)CC3=NC=C(C)C(=C3C)OC	3.008	5	0	5	0.566	0.815
S2396	Salidroside	D16	D	16	L1300-384-02	N/A	CP2005	N/A	Others	300.3	10338-51-9	Others	60	199.8	60	199.8	http://selleckchem.com/products/Salidroside-Rhodioloside.html	Salidroside, a phenylpropanoid glycoside isolated from Rhodiola rosea, has been reported to have a broad spectrum of pharmacological properties.	Others	C14H20O7	free base	Rhodioloside	OCC1OC(OCCC2=CC=C(O)C=C2)C(O)C(O)C1O	-0.443	2	5	5	1.045	1.07
S2240	Fesoterodine Fumarate	E16	E	16	L1300-384-02	FDA,DMF,NDC,PMDA	Martindale:The Extra Pharmacopoeia	204504,204827,204844,204868,204893,204946,204973,204975,204983,205002,205007,205012,205032,209783	Immunology	527.65	286930-03-8	AChR	100	189.52	100	189.52	http://selleckchem.com/products/Fesoterodine-fumarate-Toviaz.html	Fesoterodine Fumarate is a prodrug of 5-hydroxymethyl tolterodine that is a muscarinic AChR receptor antagonist, used to treat overactive bladder syndrome.	Neuronal Signaling	C30H41NO7	Fumarate	SPM 907	CC(C)N(CCC(C1=CC=CC=C1)C2=CC(=CC=C2OC(=O)C(C)C)CO)C(C)C.OC(=O)/C=C/C(O)=O	2.714	4	1	13	0.443	0.852
S2397	Palmatine chloride	F16	F	16	L1300-384-02	N/A	BP2019	N/A	Others	387.86	10605-02-4	Others	77	198.525	5	12.8912	http://selleckchem.com/products/Palmatine-chloride.html	Palmatine hydrochloride (Palmatine chloride (6CI,7CI) Fibrauretin) is a hydrochloride salt of palmatine which is a protoberberine alkaloid.	Others	C21H22ClNO4	Chloride	N/A	[Cl-].COC1=CC=C2C=C3C4=C(CC[N+]3=CC2=C1OC)C=C(OC)C(=C4)OC	1.488	4	0	4	1.099	1.198
S2256	4-Methylumbelliferone (4-MU)	G16	G	16	L1300-384-02	CFDA	BP2019;KP Ⅹ;EP9.2;JP17;Martindale:The Extra Pharmacopoeia	N/A	other	176.17	90-33-5	Others	35	198.672	<1		http://selleckchem.com/products/4-Methylumbelliferone(4-MU).html	4-Methylumbelliferone is a hyaluronic acid (HA) synthesis inhibitor with an IC50 of 0.4 mM.	Others	C10H8O3	free base	N/A	CC1=CC(=O)OC2=C1C=CC(=C2)O	2.104	2	1	0	0.57	0.96
S2401	Sodium Danshensu	H16	H	16	L1300-384-02	N/A	CP2005	N/A	Others	220.15	67920-52-9	P450 (e.g. CYP17)	7	31.7965	2	9.08471	http://selleckchem.com/products/Sodium-Danshensu.html	Sodium Danshensu is a mono sodium of danshensu, which is a natural phenolic acid of caffeic acid derivatives isolated from Salvia miltiorrhiza.	Metabolism	C9H9NaO5	Sodium Salt	N/A	[Na+].OC(CC1=CC(=C(O)C=C1)O)C([O-])=O	-0.795	0	3	3	1.274	1.197
S2258	Esculin	I16	I	16	L1300-384-02	N/A	BP2019;EP9.2	N/A	Others	340.28	531-75-9	Others	68	199.835	2	5.87751	http://selleckchem.com/products/Aesculin(Esculin).html	Esculin is a glucoside found in horse chestnuts.	Others	C15H16O9	free base	Aesculin	OCC1OC(OC2=C(O)C=C3OC(=O)C=CC3=C2)C(O)C(O)C1O	-0.514	4	5	3	0.406	0.601
S2410	Paeoniflorin	J16	J	16	L1300-384-02	N/A	BP2019;EP9.2	N/A	Others	480.46	23180-57-6	Others	96	199.809	96	199.809	http://selleckchem.com/products/paeoniflorin.html	Paeoniflorin is a herbal constituent extracted from the root of Paeonia albiflora Pall.	Others	C23H28O11	free base	N/A	CC12CC3(O)OC(O1)C4(COC(=O)C5=CC=CC=C5)C3CC24OC6OC(CO)C(O)C(O)C6O	-1.283	6	4	7	1.057	1.062
S2260	Amygdalin	K16	K	16	L1300-384-02	NDC	Martindale:The Extra Pharmacopoeia	N/A	other	457.43	29883-15-6	Others	91	198.938	<1		http://selleckchem.com/products/Amygdalin.html	Amygdalin is a glycoside initially isolated from the seeds of the tree Prunus dulcis, also known as bitter almonds.	Others	C20H27NO11	free base		OCC1OC(OCC2OC(OC(C#N)C3=CC=CC=C3)C(O)C(O)C2O)C(O)C(O)C1O	-2.403	4	7	7	0.975	0.806
S2411	Geniposide	L16	L	16	L1300-384-02	N/A	BP2019;EP9.2;CP2005	N/A	Others	388.37	24512-63-8	Others	78	200.839	78	200.839	http://selleckchem.com/products/geniposide.html	Geniposide is an iridoid glycoside isolated from the fruit of Gardenia jasminoides Ellis.	Others	C17H24O10	free base	N/A	COC(=O)C1=COC(OC2OC(CO)C(O)C(O)C2O)C3C1CC=C3CO	-2.066	5	5	6	1.028	0.973
S2261	Andrographolide	M16	M	16	L1300-384-02	CFDA	BP2019;EP9.2	N/A	Immunology	350.45	5508-58-7	NF-κB	70	199.743	<1		http://selleckchem.com/products/Andrographolide.html	Andrographolide is a labdane diterpenoid that is the main bioactive component of the medicinal plant Andrographis paniculata.	NF-κB	C20H30O5	free base	N/A	CC1(CO)C(O)CCC2(C)C(C\C=C\3C(O)COC3=O)C(=C)CCC12	2.056	2	3	3	1.218	1.07
S2422	Ipriflavone (Osteofix)	N16	N	16	L1300-384-02	CFDA,PMDA	JP17;Martindale:The Extra Pharmacopoeia	N/A	Metabolic Disease	280.32	35212-22-7	Others	56	199.772	<1		http://selleckchem.com/products/ipriflavone.html	Ipriflavone (7-Isopropoxyisoflavon) is used to inhibit bone resorption.	Others	C18H16O3	free base	N/A	CC(C)OC1=CC=C2C(=C1)OC=C(C2=O)C3=CC=CC=C3	3.576	3	0	3	0.743	1.036
S2262	Apigenin	O16	O	16	L1300-384-02	N/A	EP9.2;BP2017	N/A	Others	270.24	520-36-5	P450 (e.g. CYP17)	54	199.822	<1		http://selleckchem.com/products/Apigenin.html	Apigenin is a potent P450 inhibitor for CYP2C9 with Ki of 2 μM.	Metabolism	C15H10O5	free base	NSC 83244, LY 080400	OC1=CC=C(C=C1)C2=CC(=O)C3=C(O2)C=C(O)C=C3O	2.41	2	3	1	0.744	1.062
S2423	(S)-10-Hydroxycamptothecin	P16	P	16	L1300-384-02	DMF	N/A	N/A	Cancer	364.35	19685-09-7	Topoisomerase	8	21.9569	<1		http://selleckchem.com/products/10-hydroxycamptothecin.html	10-Hydroxycamptothecin is a DNA topoisomerase I inhibitor with potent anti-tumor activity.	DNA Damage	C20H16N2O5	free base	10-HCPT	CCC1(O)C(=O)OCC2=C1C=C3N(CC4=CC5=CC(=CC=C5N=C34)O)C2=O	1.504	4	1	1	0.907	0.644
S1885	Felodipine	A17	A	17	L1300-384-02	FDA,DMF,CFDA,NDC,PMDA,HMA	USP42-NF37;BP2019;KP Ⅹ;EP9.2;IP2010;Martindale:The Extra Pharmacopoeia;CP2005	075896,078855,090365,091200,091484,200815,201964,202170,203032,203417,203983,204800,210847	Cardiovascular Disease	384.25	72509-76-3	Calcium Channel	77	200.39	<1		http://selleckchem.com/products/Felodipine(Plendil).html	Felodipine is a selective L-type Ca2+ channel blocker with IC50 of 0.15 nM.	Transmembrane Transporters	C18H19Cl2NO4	free base	CGH-869	CCOC(=O)C1=C(C)NC(=C(C1C2=CC=CC(=C2Cl)Cl)C(=O)OC)C	3.549	4	1	6	0.099	0.295
S2045	Doxifluridine	B17	B	17	L1300-384-02	CFDA,PMDA	JP17;Martindale:The Extra Pharmacopoeia	N/A	Immunology	246.19	3094-09-5	Phosphorylase	49	199.033	49	199.033	http://selleckchem.com/products/doxifluridine.html	Doxifluridine is an oral prodrug that is converted to the cytotoxic agent 5-fluorouracil (5-FU).	Others	C9H11FN2O5	free base	5'-DFUR, AMC 0101	CC1OC(C(O)C1O)N2C=C(F)C(=O)NC2=O	-1.653	3	3	1	1.184	0.853
S1888	Deflazacort	C17	C	17	L1300-384-02	FDA,DMF,NDC	Martindale:The Extra Pharmacopoeia	208684,208685	Endocrinology	441.52	14484-47-0	Glucocorticoid Receptor	88	199.311	<1		http://selleckchem.com/products/Deflazacor.html	Deflazacort is a glucocorticoid used as an anti-inflammatory and immunosuppressant.	Endocrinology & Hormones	C25H31NO6	free base	MDL 458	CC(=O)OCC(=O)C12N=C(C)OC1CC3C4CCC5=CC(=O)C=CC5(C)C4C(O)CC23C	1.67	6	1	4	1.824	1.144
S2046	Pioglitazone HCl	D17	D	17	L1300-384-02	FDA,DMF,EMA,HMA,CFDA,NDC,PMDA	USP42-NF37;BP2019;EP9.2;JP17;IP2010;Martindale:The Extra Pharmacopoeia	076798,076801,077210,078383,078472,078670,091298,200044,200268,202456,202467,204133,206738,207806	Metabolic Disease	392.9	112529-15-4	P450 (e.g. CYP17)	79	201.069	<1		http://selleckchem.com/products/pioglitazone-hydrochloride-actos.html	Pioglitazone HCl is a selective peroxisome proliferator-activated receptor-gamma (PPARgamma) agonist, used to treat diabetes.	Metabolism	C19H21ClN2O3S	Hydrochloride	AD-4833, U-72107E	Cl.CCC1=CC=C(CCOC2=CC=C(CC3SC(=O)NC3=O)C=C2)N=C1	4.289	4	1	7	0.726	0.915
S1890	Nizatidine	E17	E	17	L1300-384-02	FDA,DMF,CFDA,NDC,PMDA,HMA	USP42-NF37;BP2019;KP Ⅹ;EP9.2;JP17;Martindale:The Extra Pharmacopoeia	075461,075616,075668,075806,075934,076178,076383,077314,090576,090618	Gastroenterology	331.46	76963-41-2	Histamine Receptor	66	199.119	28	84.4747	http://selleckchem.com/products/Nizatidine(Axid).html	Nizatidine is a histamine H2 receptor antagonist with IC50 of 0.9 nM, also inhibits AChE with IC50 of 6.7 μM.	Neuronal Signaling	C12H21N5O2S2	free base	N/A	CNC(/NCCSCC1=CSC(=N1)CN(C)C)=C/[N+]([O-])=O	0.643	1	2	10	1.324	0.777
S2051	Captopril	F17	F	17	L1300-384-02	FDA,DMF,CFDA,NDC,PMDA,HMA	USP42-NF37;BP2019;KP Ⅹ;EP9.2;Ph.Int_6th;JP17;IP2010;Martindale:The Extra Pharmacopoeia	074322,074363,074386,074418,074423,074433,074434,074451,074462,074472,074477,074481,074483,074493,074505,074519,074532,074576,074590,074640,074677,074737,074748	Metabolic Disease	217.29	62571-86-2	RAAS	43	197.892	2	9.20429	http://selleckchem.com/products/captopril-capoten.html	Captopril is an angiotensin-converting enzyme (ACE) inhibitor with IC50 of 6 nM.	Endocrinology & Hormones	C9H15NO3S	free base	SQ 14225	CC(CS)C(=O)N1CCCC1C(O)=O	0.667	2	0	3	1.516	1.291
S1891	Carbidopa	G17	G	17	L1300-384-02	FDA,DMF,EMA,HMA,CFDA,NDC	USP42-NF37;BP2019;EP9.2;Ph.Int_6th;JP17;Martindale:The Extra Pharmacopoeia	203261,204291,204763,205304,209910	Neurological Disease	226.23	28860-95-9	Decarboxylase	4	17.6811	<1		http://selleckchem.com/products/Carbidopa.html	Carbidopa is an aromatic-L-amino-acid decarboxylase inhibitor with an IC50 of 29 ± 2 μM.	Metabolism	C10H14N2O4	free base	N/A	CC(CC1=CC(=C(O)C=C1)O)(NN)C(O)=O	0.364	1	4	4	0.749	1.11
S2052	Oxytetracycline Dihydrate	H17	H	17	L1300-384-02	FDA,DMF,CFDA,PMDA	EP9.2;JP17;BP2017 ;Ph.Int_5th;Martindale:The Extra Pharmacopoeia	060634,060760,060770,060869	Infection	496.46	6153-64-6	Anti-infection	5	10.0713	<1		http://selleckchem.com/products/oxytetracycline-dihydrate.html	Oxytetracycline Dihydrate is a prescription antibiotic, interfering with the ability of bacteria to produce essential proteins.	Microbiology	C22H28N2O11	Dihydrate	N/A	O.O.CN(C)C1C2C(O)C3C(=C(O)C2(O)C(=O)C(=C1O)C(N)=O)C(=O)C4=C(O)C=CC=C4C3(C)O	-2.309	3	5	2	0.946	1.112
S1894	Valsartan	I17	I	17	L1300-384-02	FDA,DMF,EMA,HMA,CFDA,NDC,PMDA	USP42-NF37;BP2019;KP Ⅹ;JP17;IP2010;Martindale:The Extra Pharmacopoeia	077492,077530,090642,090866,091367,201677,202223,202696,202728,203311,203536,204011,204821,205347,205357,205536,209261	Cardiovascular Disease	435.52	137862-53-4	RAAS	87	199.761	<1		http://selleckchem.com/products/Valsartan(Diovan).html	Valsartan is a selective angiotensin II receptor antagonist, used to treat high blood pressure and congestive heart failure.	Endocrinology & Hormones	C24H29N5O3	free base	CGP-48933	CCCCC(=O)N(CC1=CC=C(C=C1)C2=CC=CC=C2C3=N[NH]N=N3)C(C(C)C)C(O)=O	4.538	5	1	10	0.868	0.86
S2053	Cytidine	J17	J	17	L1300-384-02	DMF,CFDA	Martindale:The Extra Pharmacopoeia	N/A	other	243.22	65-46-3	Others	49	201.464	49	201.464	http://selleckchem.com/products/cytidine.html	Cytidine is a nucleoside molecule that is formed when cytosine is attached to a ribose ring, cytidine is a component of RNA.	Others	C9H13N3O5	free base	N/A	NC1=NC(=O)N(C=C1)C2OC(CO)C(O)C2O	-2.396	3	4	2	0.639	1.058
S1895	Dipyridamole	K17	K	17	L1300-384-02	FDA,DMF,CFDA,NDC,PMDA,HMA	USP42-NF37;BP2019;KP Ⅹ;EP9.2;JP17;Martindale:The Extra Pharmacopoeia	040542,040733,040782,040874,040898,074521,074601,074939,074952,074956,075769,086944,087160,087184,087561,087562,087716,087717,088999,089000,089001,089425,089426,089427	Cardiovascular Disease	504.63	58-32-2	PDE	101	200.147	<1		http://selleckchem.com/products/Dipyridamole(Permole,-Persantine).html	Dipyridamole (Persantine) is a phosphodiesterase inhibitor that blocks uptake and metabolism of adenosine by erythrocytes and vascular endothelial cells.	Metabolism	C24H40N8O4	free base	NSC-515776	OCCN(CCO)C1=NC2=C(N=C(N=C2N3CCCCC3)N(CCO)CCO)C(=N1)N4CCCCC4	2.483	4	4	12	0.712	0.983
S2054	Orphenadrine Citrate	L17	L	17	L1300-384-02	FDA,DMF,NDC	USP42-NF37;BP2019;EP9.2;IP2010;Martindale:The Extra Pharmacopoeia	040249,040284,040327,040368,040463,040484,084303,084779,085046,087062,088067,090585,091158	Neurological Disease	461.5	4682-36-4	AChR	92	199.35	<1		http://selleckchem.com/products/orphenadrine-citrate-norflex.html	Orphenadrine Citrate is a skeletal muscle relaxant, it acts in the central nervous system to produce its muscle relaxant effects.	Neuronal Signaling	C24H31NO8	Citrate	N/A	CN(C)CCOC(C1=CC=CC=C1)C2=CC=CC=C2C.OC(=O)CC(O)(CC(O)=O)C(O)=O	-0.483	4	0	11	0.654	1.096
S1896	Hydroxyurea	M17	M	17	L1300-384-02	FDA,DMF,NDC,HMA	USP42-NF37;BP2015	074476,075020,075143,075340,075734	Cancer	76.05	127-07-1	DNA/RNA Synthesis	15	197.239	15	197.239	http://selleckchem.com/products/Hydroxyurea(Cytodrox).html	Hydroxyurea is an antineoplastic agent that inhibits DNA synthesis through the inhibition of ribonucleoside diphosphate reductase.	DNA Damage	CH4N2O2	free base	nci-c04831, nsc32065	NC(=O)NO	-1.03	1	2	0	0.545	0.833
S2055	Gimeracil	N17	N	17	L1300-384-02	EMA,CFDA	N/A	N/A	Neurological Disease	145.54	103766-25-2	Dehydrogenase	29	199.258	<1		http://selleckchem.com/products/gimeracil.html	Gimeracil is an inhibitor of dihydropyrimidine dehydrogenase, which inhibits the early step in homologous recombination for double strand breaks repair.	Metabolism	C5H4ClNO2	free base	N/A	OC1=CC(=O)NC=C1Cl	-0.493	1	2	0	0.861	0.806
S1897	Potassium Iodide	O17	O	17	L1300-384-02	FDA,DMF,CFDA,NDC,PMDA,HMA	USP42-NF37;BP2019;KP Ⅹ;EP9.2;JP17;IP2010;Martindale:The Extra Pharmacopoeia	018551,206211	Endocrinology	166	7681-11-0	Others	33	198.795	33	198.795	http://selleckchem.com/products/Potassium-iodide.html	Potassium Iodide is used to treat overactive thyroid and to protect the thyroid gland from the effects of radiation from inhaled or swallowed radioactive iodine.	Others	IK	Inorganic salt	N/A	[K+].[I-]	-3.113	0	0	0	1.317	0.992
S2057	Cyclophosphamide Monohydrate	P17	P	17	L1300-384-02	FDA,DMF,CFDA,NDC,PMDA,HMA	USP42-NF37;BP2019;EP9.2;KP Ⅹ;Ph.Int_6th;JP17;IP2010;Martindale:The Extra Pharmacopoeia	040032,040745,088371,088372,088373,088374,203856,204555,207014,209872,210046,211608	Cancer	279.1	6055-19-2	DNA alkylator	55	197.062	7	25.0806	http://selleckchem.com/products/cyclophosphamide-monohydrate.html	Cyclophosphamide Monohydrate is a nitrogen mustard alkylating agent, it attaches the alkyl group to the guanine base of DNA, shown to crosslink DNA, causing strand breakage and inducing mutations.	DNA Damage	C7H17Cl2N2O3P	Monohydrate	N/A	O.ClCCN(CCCl)[P]1(=O)NCCCO1	-0.063	2	1	5	0.585	0.926
S2263	Arbutin	A18	A	18	L1300-384-02	NDC	BP2019;EP9.2;Martindale:The Extra Pharmacopoeia	N/A	Infection	272.25	497-76-7	Tyrosinase	55	202.02	55	202.02	http://selleckchem.com/products/Arbutin(Uva,-p-Arbutin).html	Arbutin is a tyrosinase inhibitor with an IC50 of 1.09 mM.	Proteases	C12H16O7	free base	Uva,p-Arbutin	OCC1OC(OC2=CC=C(O)C=C2)C(O)C(O)C1O	-0.584	2	5	3	1.033	1.106
S2437	Rotundine	B18	B	18	L1300-384-02	CFDA	N/A	N/A	Neurological Disease	355.43	483-14-7	Dopamine Receptor	8	22.5079	<1		http://selleckchem.com/products/rotundine.html	Rotundine (L-tetrahydropalmatine, L-THP) is a selective dopamine D1 receptor antagonist with IC50 of 166 nM.	Neuronal Signaling	C21H25NO4	free base	N/A	COC1=CC2=C(C=C1OC)C3CC4=CC=C(OC)C(=C4CN3CC2)OC	3.599	4	0	4	0.529	0.942
S2264	Artemether	C18	C	18	L1300-384-02	FDA,DMF,CFDA,NDC,HMA	Ph.Int_6th;Martindale:The Extra Pharmacopoeia	022268	Cancer	298.37	71963-77-4	Anti-infection	60	201.093	<1		http://selleckchem.com/products/Artemether(SM-224).html	Artemether is an antimalarial for the treatment of resistant strains of falciparum malaria.	Microbiology	C16H26O5	free base	SM-224, CGP 56696	COC1OC2OC3(C)CCC4C(C)CCC(C1C)C24OO3	2.029	5	0	1	0.754	0.898
S2438	Synephrine HCl	D18	D	18	L1300-384-02	NDC	N/A	N/A	Neurological Disease	203.67	5985-28-4	Adrenergic Receptor	14	68.7386	41	201.306	http://selleckchem.com/products/synephrine-hcl.html	SynephrineHCl (Oxedrine, p-Synephrine) is a sympathomimetic α-adrenergic receptor (AR) agonist.	Neuronal Signaling	C9H14ClNO2	Hydrochloride	N/A	Cl.CNCC(O)C1=CC=C(O)C=C1	0.997	0	3	3	1.148	1.043
S2265	Artesunate	E18	E	18	L1300-384-02	DMF,CFDA	Ph.Int_6th;IP2010;Martindale:The Extra Pharmacopoeia	N/A	Infection	384.42	88495-63-0	STAT	77	200.302	<1		http://selleckchem.com/products/Artesunate.html	Artesunate is a part of the artemisinin group of agents with an IC50 of < 5 μM for small cell lung carcinoma cell line H69. It is a potential inhibitor of STAT-3 and exhibits selective cytotoxicity of cancer cells over normal cells in vitro A potent inhibitor of EXP1.	JAK/STAT	C19H28O8	free base	WR-256283	CC1CCC2C(C)C(OC3OC4(C)CCC1C23OO4)OC(=O)CCC(O)=O	1.845	7	0	5	0.725	0.922
S2439	Guanosine	F18	F	18	L1300-384-02	N/A	Martindale:The Extra Pharmacopoeia	N/A	Others	283.24	118-00-3	Others	56	197.712	<1		http://selleckchem.com/products/guanosine.html	Guanosine is a purine nucleoside comprising guanine attached to a ribose (ribofuranose) ring via a &beta-N9-glycosidic bond.	Others	C10H13N5O5	free base	N/A	NC1=NC2=C(N=C[N]2C3OC(CO)C(O)C3O)C(=O)N1	-2.38	4	5	2	1.056	1.166
S2268	Baicalein	G18	G	18	L1300-384-02	CFDA	N/A	N/A	other	270.24	491-67-8	P450 (e.g. CYP17)	54	199.822	<1		http://selleckchem.com/products/Baicalein.html	Baicalein is a CYP2C9 and prolyl endopeptidase inhibitor.	Metabolism	C15H10O5	free base	N/A	OC1=C(O)C(=C2C(=O)C=C(OC2=C1)C3=CC=CC=C3)O	2.41	2	3	1	0.617	0.831
S2442	Inosine	H18	H	18	L1300-384-02	DMF,CFDA,NDC,HMA	USP42-NF37;BP2019;EP9.2;CP2005;Martindale:The Extra Pharmacopoeia	N/A	Cardiovascular Disease	268.23	58-63-9	Others	53	197.592	47	175.223	http://selleckchem.com/products/inosine.html	Inosine is a nucleoside that is formed when hypoxanthine is attached to a ribose ring via a &beta-N9-glycosidic bond.	Others	C10H12N4O5	free base	NSC 20262, INO 495	OCC1OC(C(O)C1O)[N]2C=NC3=C2N=CNC3=O	-2.249	4	4	2	2.143	1.141
S2269	Baicalin	I18	I	18	L1300-384-02	CFDA	BP2019;EP9.2	N/A	Immunology	446.36	21967-41-9	GABA Receptor	89	199.391	<1		http://selleckchem.com/products/Baicalin.html	Baicalin is a known prolyl endopeptidase inhibitor and affects the GABA receptors.	Neuronal Signaling	C21H18O11	free base	N/A	OC1C(O)C(OC(C1O)C(O)=O)OC2=C(O)C(=C3C(=O)C=C(OC3=C2)C4=CC=CC=C4)O	0.608	5	5	4	0.662	1.206
S2443	Tolbutamide	J18	J	18	L1300-384-02	FDA,DMF,CFDA,NDC	USP42-NF37;BP2019;EP9.2;KP Ⅹ;Ph.Int_6th;JP17;IP2010;Martindale:The Extra Pharmacopoeia	012678,086047,086109,086141,086445,086574,086926,087093,087121,087318,087541,087876,088893,088950,089110,089111	Cancer	270.35	64-77-7	Potassium Channel	54	199.741	<1		http://selleckchem.com/products/tolbutamide.html	Tolbutamide is an inhibitor of potassium channel, used for type II diabetes.	Transmembrane Transporters	C12H18N2O3S	free base	HLS 831	CCCCNC(=O)N[S](=O)(=O)C1=CC=C(C)C=C1	2.336	3	2	5	0.333	0.945
S2270	Bergenin	K18	K	18	L1300-384-02	CFDA	N/A	N/A	Immunology	328.27	477-90-7	Others	66	201.054	<1		http://selleckchem.com/products/Bergenin-(Cuscutin).html	Bergenin is trihydroxybenzoic acid glycoside and the C-glycoside of 4-O-methyl gallic acid.	Others	C14H16O9	free base	Cuscutin	COC1=C(O)C2=C(C=C1O)C(=O)OC3C(O)C(O)C(CO)OC23	-0.849	4	5	2	0.524	0.812
S2446	Levosimendan	L18	L	18	L1300-384-02	DMF,CFDA,HMA	Martindale:The Extra Pharmacopoeia	N/A	Cardiovascular Disease	280.28	141505-33-1	Calcium Channel	56	199.8	<1		http://selleckchem.com/products/levosimendan.html	Levosimendan is a calcium sensitizer acting through calcium-dependent binding to cardiac troponin C (cTnC), provides treatment for heart failure.	Transmembrane Transporters	C14H12N6O	free base	N/A	CC1CC(=O)NN=C1C2=CC=C(NN=C(C#N)C#N)C=C2	1.486	3	2	3	0.458	0.659
S2271	Berberine chloride	M18	M	18	L1300-384-02	PMDA	BP2019;EP9.2;KP Ⅹ;JP17;Martindale:The Extra Pharmacopoeia	N/A	Microbiology	371.81	633-65-8	Anti-infection	40	107.582	<1		http://selleckchem.com/products/Berberine-Hydrochloride.html	Berberine chloride is a quaternary ammonium salt from the group of isoquinoline alkaloids.	Microbiology	C20H18ClNO4	chloride	N/A	[Cl-].COC1=CC=C2C=C3C4=C(CC[N+]3=CC2=C1OC)C=C5OCOC5=C4	1.289	4	0	2	1.188	0.772
S2450	Equol	N18	N	18	L1300-384-02	NDC	N/A	N/A	other	242.27	531-95-3	Estrogen/progestogen Receptor	48	198.126	<1		http://selleckchem.com/products/equol.html	Equol ,a metabolite of soybeans, is an important isoflavone in humans，specifically binds to 5α-DHT, has a modest affinity for recombinant estrogen receptor ERβ. Phase 2.	Endocrinology & Hormones	C15H14O3	free base	N/A	OC1=CC=C(C=C1)C2COC3=CC(=CC=C3C2)O	3.211	1	2	1	0.588	0.897
S2277	Caffeic Acid	O18	O	18	L1300-384-02	CFDA,NDC	BP2019;EP9.2;CP2005	N/A	other	180.16	331-39-5	Others	36	199.822	<1		http://selleckchem.com/products/Caffeic-acid.html	Caffeic acid is a hydroxycinnamic acid, a naturally occurring organic compound.	Others	C9H8O4	free base	N/A	OC(=O)/C=C/C1=CC=C(O)C(=C1)O	1.443	1	2	2	0.937	0.782
S2451	Amantadine HCl	P18	P	18	L1300-384-02	FDA,DMF,CFDA,NDC,PMDA,HMA	USP42-NF37;BP2019;EP9.2;KP Ⅹ;JP17;IP2010;Martindale:The Extra Pharmacopoeia	070589,071293,071382,072655,073115,074028,074170,074509,075060,075819,076186,076352,077659,077992,078720,207570,207571,208096,208107,208278,208966,209035,209047,209171,209221,210403	Cardiovascular Disease	187.7	665-66-7	Dopamine Receptor	38	202.451	38	202.451	http://selleckchem.com/products/Amantadine-hydrochloride(Symmetrel).html	Amantadine HCl is used to treat or prevent infections of the respiratory tract caused by a certain virus.	Neuronal Signaling	C10H18ClN	Hydrochloride	1-adamantanamine HCl	Cl.N[C]12CC3[CH2][CH](C[CH]([CH2]3)C1)C2	1.877	0	1	0	1.239	1.362
S1898	Tropisetron HCl	A19	A	19	L1300-384-02	CFDA,HMA	BP2019;EP9.2;Martindale:The Extra Pharmacopoeia	N/A	Neurological Disease	320.81	105826-92-4	5-HT Receptor	35	109.099	46	143.387	http://selleckchem.com/products/Tropisetron-hydrochloride.html	Tropisetron HCl is a potent and selective 5-HT3 receptor antagonist and α7-nicotinic receptor agonist, used to treat nausea and vomiting following chemotherapy.	Neuronal Signaling	C17H21ClN2O2	Hydrochloride	ICS 205-930	Cl.CN1C2CCC1CC(C2)OC(=O)C3C=NC4=CC=CC=C34	2.366	3	0	3	1.144	1.183
S2058	Tolnaftate	B19	B	19	L1300-384-02	DMF,NDC,PMDA	USP42-NF37;BP2019;EP9.2;JP17;Martindale:The Extra Pharmacopoeia	N/A	Cancer	307.41	2398-96-1	Anti-infection	62	201.685	<1		http://selleckchem.com/products/tolnaftate.html	Tolnaftate is a synthetic thiocarbamate used as an anti-fungal agent.	Microbiology	C19H17NOS	free base	N/A	CN(C(=S)OC1=CC=C2C=CC=CC2=C1)C3=CC(=CC=C3)C	6.289	1	0	4	0.682	0.955
S1899	Nicotinamide (Vitamin B3)	C19	C	19	L1300-384-02	DMF,CFDA,NDC,PMDA,HMA	KP Ⅹ;EP9.1;Ph.Int_6th;JP17;Martindale:The Extra Pharmacopoeia	N/A	Metabolic Disease	122.12	98-92-0	Sirtuin	24	196.528	24	196.528	http://selleckchem.com/products/Nicotinamide(Niacinamide).html	Nicotinamide (Vitamin B3), a water-soluble vitamin, is an active component of coenzymes NAD and NADP, and also act as an inhibitor of sirtuins.	DNA Damage	C6H6N2O	free base	Niacinamide, Vitamin PP, Nicotinic acid amide	NC(=O)C1=CC=CN=C1	-0.319	2	1	1	1.053	1.001
S2059	Terazosin HCl Dihydrate	D19	D	19	L1300-384-02	FDA,DMF,CFDA,NDC,PMDA,HMA	USP42-NF37;BP2019;EP9.2;KP Ⅹ;IP2010;Martindale:The Extra Pharmacopoeia	074315,074446,074530,074657,074823,075140,075317,075384,075498,075614,075667,076021	Neuronal Signaling	459.92	70024-40-7	Adrenergic Receptor	26	56.5316	<1		http://selleckchem.com/products/terazosin-hydrochloride-hytrin.html	Terazosin HCl is a selective α1-adrenoceptor antagonist, used for treatment of symptoms of an enlarged prostate (BPH).	Neuronal Signaling	C19H30ClN5O6	HCl & Dihydrate	N/A	O.O.Cl.COC1=CC2=C(C=C1OC)C(=NC(=N2)N3CCN(CC3)C(=O)C4CCCO4)N	1.348	6	1	4	1.029	1.098
S1902	Vitamin B12	E19	E	19	L1300-384-02	DMF,CFDA,NDC	USP39-NF34	N/A	Metabolic Disease	1355.37	68-19-9	Vitamin	75	55.3354	6	4.42684	http://selleckchem.com/products/Vitamin-B12.html	Vitamin B12 is a water soluble vitamin with a key role in the normal functioning of the brain and nervous system, and for the formation of blood.	Metabolism	C63H88CoN14O14P	free base	Cobalamin, Cyanocobalamin	CC(CNC(=O)CCC1(C)C(CC(N)=O)C2N=C1/C(=C/3N=C(/C=C/4N=C(/C(=C/5[N-]C2(C)C(C)(CC(N)=O)C5CCC(N)=O)C)C(C)(CC(N)=O)C4CCC(N)=O)C(C)(C)C3CCC(N)=O)C)O[P]([O-])(=O)OC6C(O)C(OC6CO)[N]7C=NC8=C7C=C(C)C(=C8)C.[Co++]C#N	-1.129	14	9	26	0.648	1.288
S2060	Bromhexine HCl	F19	F	19	L1300-384-02	CFDA,PMDA,HMA	BP2019;EP9.2;KP Ⅹ;JP17;IP2010;Martindale:The Extra Pharmacopoeia	N/A	Respiratory Disease	412.59	611-75-6	Others	6	14.5423	<1		http://selleckchem.com/products/bromhexine-hydrochloride.html	Bromhexine HCl is a medication prescribed for coughs which works by dissolving hard phlegm.	Others	C14H21Br2ClN2	HCl	N/A	Cl.CN(CC1=CC(=CC(=C1N)Br)Br)C2CCCCC2	4.894	0	1	3	1.309	1.119
S1903	Diclofenac Sodium	G19	G	19	L1300-384-02	FDA,DMF,CFDA,NDC,PMDA,HMA	USP42-NF37;BP2019;KP Ⅹ;EP9.2;JP17;Martindale:The Extra Pharmacopoeia	020809,074376,074390,074391,074394,074432,074459,074514,074723,074986,075185,075281,075492,075910,076152,076201,077600,077845,077863,078031,078553,078792,090066,200936,202027,202393,202769,202852,203383,203786,203818,204132,204306,205878,206116,206298,206411,206493,206715,207238,208021,208068,208077,208098,208198,208301,208786,209484,209903,210893,211253	Inflammation	318.13	15307-79-6	COX	64	201.176	14	44.0072	http://selleckchem.com/products/Diclofenac-sodium.html	Diclofenac Sodium is a non-selective COX inhibitor with IC50 of 0.5 μg/ml and 0.5 μg/ml for COX-1 and -2 in intact cells, respectively, used as a nonsteroidal anti-inflammatory drug (NSAID) to relieve pain and reduce swelling in flammation.	Neuronal Signaling	C14H10Cl2NNaO2	Sodium Salt	GP 45840	[Na+].[O-]C(=O)CC1=C(NC2=C(Cl)C=CC=C2Cl)C=CC=C1	2.899	0	1	4	0.941	1.133
S2061	Lovastatin	H19	H	19	L1300-384-02	FDA,DMF,CFDA,NDC,HMA	USP42-NF37;BP2019;KP Ⅹ;EP9.2;Martindale:The Extra Pharmacopoeia	075300,075451,075551,075636,075828,075935,075991,077520,077748,078296	Respiratory Disease	404.54	75330-75-5	HMG-CoA Reductase	8	19.7755	<1		http://selleckchem.com/products/lovastatin-mevacor.html	Lovastatin is an inhibitor of HMG-CoA reductase with IC50 of 3.4 nM in a cell-free assay, used for lowering cholesterol (hypolipidemic agent).	Metabolism	C24H36O5	free base	MK-803	CCC(C)C(=O)OC1CC(C)C=C2C=CC(C)C(CCC3CC(O)CC(=O)O3)C12	4.218	4	1	7	1.5	0.967
S1904	Avobenzone	I19	I	19	L1300-384-02	FDA,DMF,NDC	USP42-NF37;Martindale:The Extra Pharmacopoeia	021471,022009,021502,021501,020045	Others	310.39	70356-09-1	Others	62	199.749	<1		http://selleckchem.com/products/Avobenzone(Parsol-1789).html	Avobenzone is an oil soluble ingredient used in sunscreen products to absorb the full spectrum of UVA rays and a dibenzoylmethane derivative.	Others	C20H22O3	free base	Butyl methoxydibenzoylmethane, BF2AVB	COC1=CC=C(C=C1)C(=O)CC(=O)C2=CC=C(C=C2)C(C)(C)C	4.538	3	0	6	1.104	0.936
S2062	Tiopronin	J19	J	19	L1300-384-02	FDA,DMF,CFDA,NDC,PMDA	Martindale:The Extra Pharmacopoeia	019569	Cardiovascular Disease	163.19	1953-02-2	ROS	32	196.09	32	196.09	http://selleckchem.com/products/tiopronin-thiola.html	Tiopronin is an antioxidant agent, used for the treatment of cystinuria by controlling the rate of cystine precipitation and excretion.	Immunology & Inflammation	C5H9NO3S	free base	N/A	CC(S)C(=O)NCC(O)=O	-0.362	2	1	3	1.175	1.06
S1905	Amlodipine	K19	K	19	L1300-384-02	FDA,DMF,EMA,HMA,CFDA,NDC,PMDA	USP42-NF37;BP2019;KP Ⅹ;EP9.2;JP17;IP2010;Martindale:The Extra Pharmacopoeia	022026,076418,076692,076719,076846,076859,077073,077080,077262,077333,077362,077516,077671,077759,077771,077955,077974,078021,078043,078081,078131,078224,078226,078231,078414,078453,078477,078500,078552,078573,078925,090752,201380,202553,203245,204900,206367,206524,207821	Cardiovascular Disease	408.88	88150-42-9	Calcium Channel	82	200.548	<1		http://selleckchem.com/products/Amlodipine(Norvasc).html	Amlodipine is a long-acting calcium channel blocker, used to lower blood pressure and prevent chest pain.	Transmembrane Transporters	C20H25ClN2O5	free base	UK-48340	CCOC(=O)C1=C(COCCN)NC(=C(C1C2=C(Cl)C=CC=C2)C(=O)OC)C	1.576	5	2	10	0.778	1.116
S2064	Balofloxacin	L19	L	19	L1300-384-02	CFDA	Martindale:The Extra Pharmacopoeia	N/A	Infection	389.42	127294-70-6	Topoisomerase	5	12.8396	<1		http://selleckchem.com/products/balofloxacin.html	Balofloxacin is a quinolone antibiotic, inhibiting the synthesis of bacterial DNA by interference with the enqyme DNA gyrase.	DNA Damage	C20H24FN3O4	free base	N/A	CNC1CCCN(C1)C2=C(OC)C3=C(C=C2F)C(=O)C(=CN3C4CC4)C(O)=O	-0.615	3	1	5	0.634	1.13
S1907	Metronidazole	M19	M	19	L1300-384-02	FDA,DMF,CFDA,NDC,PMDA,HMA	USP42-NF37;BP2019;EP9.2;KP Ⅹ;Ph.Int_6th;JP17;Martindale:The Extra Pharmacopoeia;IP2010	018517,018599,018620,018740,018764,018818,018845,018889,018907,018930,019029,070004,070008,070009,070021,070027,070033,070035,070039,070040,070042,070044,070071,070170,070593,070772,076408,076462,076505,076519,076522,077018,077197,077264,077547,077549,077819,078178,079065,079067,090222,090903,203458,203974,204651,205245,206560,207309,208162,208681,209096,209794	Infection	171.15	443-48-1	DNA/RNA Synthesis	34	198.656	<1		http://selleckchem.com/products/Metronidazole(Flagyl).html	Metronidazole, a synthetic antibacterial and antiprotozoal agent of the nitroimidazole class, is used against protozoa.	DNA Damage	C6H9N3O3	free base	N/A	CC1=NC=C([N]1CCO)[N+]([O-])=O	-0.337	1	1	3	0.512	1.002
S2065	Lafutidine	N19	N	19	L1300-384-02	CFDA,PMDA	JP17;Martindale:The Extra Pharmacopoeia	N/A	Infection	431.55	118288-08-7	Histamine Receptor	86	199.282	<1		http://selleckchem.com/products/lafutidine.html	Lafutidine, a newly developed histamine H(2)-receptor antagonist, inhibits gastric acid secretion.	Neuronal Signaling	C22H29N3O4S	free base	FRG-8813	O=C(C[S](=O)CC1=CC=CO1)NC\C=C/COC2=CC(=CC=N2)CN3CCCCC3	1.987	5	1	11	0.838	0.854
S1908	Flutamide	O19	O	19	L1300-384-02	FDA,DMF,CFDA,NDC,PMDA,HMA	USP42-NF37;BP2019;EP9.2;JP17;IP2010;Martindale:The Extra Pharmacopoeia	075298,075780,075818,075820,076224	Cancer	276.21	13311-84-7	Androgen Receptor	55	199.124	<1		http://selleckchem.com/products/Flutamide(Eulexin).html	Flutamide is an antiandrogen drug, with its active metablolite binding at androgen receptor with Ki values of 55 nM, and primarily used to treat prostate cancer.	Endocrinology & Hormones	C11H11F3N2O3	free base	SCH-13521	CC(C)C(=O)NC1=CC(=C(C=C1)[N+]([O-])=O)C(F)(F)F	2.916	1	1	4	1.186	1.307
S2066	Moxonidine	P19	P	19	L1300-384-02	DMF,CFDA,HMA	BP2019;EP9.2;Martindale:The Extra Pharmacopoeia	N/A	Cardiovascular Disease	241.68	75438-57-2	Others	24	99.3049	<1		http://selleckchem.com/products/moxonidine.html	Moxonidine is a selective agonist at the imidazoline receptor subtype 1, used as antihypertensive agent.	Others	C9H12ClN5O	free base	BDF5895	COC1=NC(=NC(=C1NC2=NCCN2)Cl)C	0.598	4	2	3	0.77	1.131
S2280	Chlorogenic Acid	A20	A	20	L1300-384-02	N/A	USP42-NF37 ;BP2019;EP9.2	N/A	Others	354.31	327-97-9	Others	71	200.389	18	50.803	http://selleckchem.com/products/Chlorogenic-acid.html	Chlorogenic acid is a hydroxycinnamic acid and a member of a family of naturally occurring organic compounds.	Others	C16H18O9	free base	NSC 407296, Heriguard	OC1CC(O)(CC(OC(=O)\C=C\C2=CC(=C(O)C=C2)O)C1O)C(O)=O	-0.34	3	4	5	0.408	0.948
S2452	Amfebutamone (Bupropion) HCl	B20	B	20	L1300-384-02	CFDA	N/A	N/A	Infection	276.2	31677-93-7	AChR,Dopamine Receptor	8	28.9645	<1		http://selleckchem.com/products/Amfebutamone-hydrochloride(Bupropion).html	Amfebutamone (Bupropion) HCl is a selective norepinephrine-dopamine reuptake inhibitor with IC50 of 6.5 and 3.4 μM for the reuptake of dopamine and norepinephrine, respectively.	Neuronal Signaling	C13H19Cl2NO	Hydrochloride	N/A	Cl.CC(NC(C)(C)C)C(=O)C1=CC=CC(=C1)Cl	3.501	1	1	4	0.518	0.751
S2282	Cinchonidine	C20	C	20	L1300-384-02	N/A	USP42-NF37;BP2019;EP9.2	N/A	Others	294.39	485-71-2	Anti-infection	59	200.414	<1		http://selleckchem.com/products/Cinchonidine.html	Cinchonidine is an alkaloid used in asymmetric synthesis in organic chemistry.	Microbiology	C19H22N2O	free base	N/A	OC(C1CC2CCN1CC2C=C)C3=CC=NC4=CC=CC=C34	2.75	1	1	3	0.818	0.933
S2453	Benserazide HCl	D20	D	20	L1300-384-02	CFDA,HMA	BP2019;KP Ⅹ;EP9.2;JP17;Martindale:The Extra Pharmacopoeia	N/A	Neurological Disease	293.7	14919-77-8	Decarboxylase	58	197.48	58	197.48	http://selleckchem.com/products/Benserazide-hydrochloride(Serazide).html	Benserazide HCl is a peripherally-acting aromatic L-amino acid decarboxylase (AAAD) or DOPA decarboxylase inhibitor.	Metabolism	C10H16ClN3O5	Hydrochloride	Ro-4-4602	Cl.NC(CO)C(=O)NNCC1=C(O)C(=C(O)C=C1)O	-1.245	1	7	5	1.331	1.046
S2283	Cinchonine(LA40221)	E20	E	20	L1300-384-02	N/A	USP42-NF37;BP2019;EP9.2	N/A	Others	294.4	118-10-5	Others	9	30.5707			http://selleckchem.com/products/cinchonine.html	Cinchonine is an alkaloid and a stereoisomer and pseudo-enantiomer of cinchonidine.	Angiogenesis	C19H22N2O	free base	N/A	OC(C1CC2CCN1CC2C=C)C3=CC=NC4=CC=CC=C34	2.75	1	1	3	1.281	1.14
S2454	Bupivacaine HCl	F20	F	20	L1300-384-02	FDA,DMF,CFDA,NDC,PMDA,HMA	USP42-NF37;BP2019;EP9.2;Ph.Int_6th;JP17;IP2010;Martindale:The Extra Pharmacopoeia	018053,022046,070583,070584,070585,070586,070587,070590,070597,070609,071810,091503,207183,207266,209087,211096	Neurological Disease	324.89	18010-40-7	Sodium Channel	65	200.068	23	70.7932	http://selleckchem.com/products/Bupivacaine-hydrochloride(Marcain).html	Bupivacaine HCl binds to the intracellular portion of voltage-gated sodium channels and blocks sodium influx into nerve cells, used for treating cardiac arrhythmias.	Transmembrane Transporters	C18H29ClN2O	Hydrochloride	N/A	Cl.CCCCN1CCCCC1C(=O)NC2=C(C)C=CC=C2C	4.692	1	1	5	0.758	0.919
S2284	Colchicine	G20	G	20	L1300-384-02	FDA,DMF,CFDA,NDC,PMDA,HMA	USP42-NF37;BP2019;EP9.4;KP Ⅹ;Ph.Int_6th;JP17;IP2010;Martindale:The Extra Pharmacopoeia	203976,204461,204711,208678,211250,211519	Inflammation	399.44	64-86-8	Microtubule Associated	80	200.28	80	200.28	http://selleckchem.com/products/colchicine.html	Colchicine is a microtubule polymerization inhibitor with an IC50 of 3 nM.	Cell Cycle	C22H25NO6	free base	Colchineos, Colchisol, Colcin	COC1=CC=C2C(=CC1=O)C(CCC3=C2C(=C(OC)C(=C3)OC)OC)NC(C)=O	2.044	6	1	5	0.56	0.837
S2455	Bethanechol chloride	H20	H	20	L1300-384-02	FDA,DMF,NDC,PMDA	USP42-NF37;KP Ⅹ;JP17;Martindale:The Extra Pharmacopoeia	040483,040485,040492,040509,040518,040532,040533,040534,040551,040552,040553,040554,040633,040634,040635,040636,040677,040721,040725,040726,040727,040728,040855,040897,084074,084353,084378,084379,084383,084384,084402,084408,084441,084689,084702,084712,085228,085229,085230,085839,085841,085842,087397,087444,088288,088289,089815,091256	Neurological Disease	196.68	590-63-6	AChR	39	198.292	39	198.292	http://selleckchem.com/products/Carbamyl-beta-methylcholine-chloride(Bethanechol-chloride).html	Bethanechol chloride is a selective muscarinic receptor agonist without any effect on nicotinic receptors.	Neuronal Signaling	C7H17ClN2O2	quaternary-N Chloride salt	N/A	[Cl-].CC(C[N+](C)(C)C)OC(N)=O	-3.702	2	1	4	1.085	1.333
S2287	Cytisine	I20	I	20	L1300-384-02	NDC,HMA	Martindale:The Extra Pharmacopoeia	N/A	Neuronal Signaling	190.24	485-35-8	AChR	38	199.748	38	199.748	http://selleckchem.com/products/Cytisine(Baphitoxine,-Sophorine).html	Cytisine is a nicotinic acetylcholine receptor agonist.	Neuronal Signaling	C11H14N2O	free base	Baphitoxine,Sophorine	O=C1C=CC=C2C3CNCC(C3)CN12	-0.338	1	1	0	1.3	1.012
S2456	Chlorpromazine HCl	J20	J	20	L1300-384-02	FDA,DMF,CFDA,NDC,PMDA	USP42-NF37;BP2019;KP Ⅹ;EP9.2;JP17;Ph.Int_6th;IP2010;Martindale:The Extra Pharmacopoeia	040224,040231,080340,080365,080370,080403,080439,083329,083386,083549,083574,083575,084112,084113,084114,084115,084411,084412,084413,084414,084415,084789,084800,084801,084802,084803,084911,085331,085484,085591,085748,085750,085751,085752,085956,085957,085958,085959,085960,086712,086863,087032,087053,087645,087646,087783,087865,087878,087880,087884,088038,089563,209755	Neurological Disease	355.33	69-09-0	Potassium Channel,Dopamine Receptor	71	199.814	71	199.814	http://selleckchem.com/products/Chlorpromazine-hydrochloride(Sonazine).html	Chlorpromazine HCl is a dopamine and potassium channel inhibitor with IC50 of 6.1 and 16 μM for inward-rectifying K+ currents and time-independent outward currents.	Neuronal Signaling	C17H20Cl2N2S	Hydrochloride	Sonazine	Cl.CN(C)CCCN1C2=C(SC3=C1C=C(Cl)C=C3)C=CC=C2	5.121	0	0	4	1.358	0.952
S2289	Daidzin	K20	K	20	L1300-384-02	CFDA	BP2019;EP9.2	N/A	Metabolic Disease	416.38	552-66-9	Dehydrogenase	83	199.337	<1		http://selleckchem.com/products/Daidzin.html	Daidzin, a natural organic compound in the class of phytochemicals known as isoflavones, is a potent and selective inhibitor of human mitochondrial aldehyde dehydrogenase and inhibits ALDH-I selectively (Ki=20 nM) at least 500 times less effective against ALDH-Ⅱ, the cytosolic isozyme (Ki=10 μM).	Metabolism	C21H20O9	Free Base	Daidzoside, Daidzein 7-O-glucoside, Daidzein 7-glucoside, Daidzein-7-glucoside	OCC1OC(OC2=CC3=C(C=C2)C(=O)C(=CO3)C4=CC=C(O)C=C4)C(O)C(O)C1O	0.452	4	5	4	0.933	0.774
S2457	Clindamycin HCl	L20	L	20	L1300-384-02	FDA,DMF,CFDA,NDC,PMDA,HMA	USP42-NF37 ;EP9.3;BP2019;KP Ⅹ;Ph.Int_6th;JP17;Martindale:The Extra Pharmacopoeia	063027,063029,063082,063083,065061,065194,065217,065242,065243,065442,091225,207402	Neurological Disease	461.44	21462-39-5	Anti-infection	92	199.376	92	199.376	http://selleckchem.com/products/Clindamycin-hydrochloride(Dalacin).html	Clindamycin HCl inhibits protein synthesis by acting on the 50S ribosomal, used for the treatment of bacterial infections.	Microbiology	C18H34Cl2N2O5S	Hydrochloride	N/A	Cl.CCCC1CC(N(C)C1)C(=O)NC(C(C)Cl)C2OC(SC)C(O)C(O)C2O	1.659	2	4	7	0.413	0.851
S2290	Dihydroartemisinin (DHA)	M20	M	20	L1300-384-02	CFDA	N/A	N/A	Infection	284.35	71939-50-9	Others	56	196.94	<1		http://selleckchem.com/products/Dihydroartemisinin(DHA).html	Dihydroartemisinin (DHA) is a semi-synthetic derivative of artemisinin and isolated from the traditional Chinese herb Artemisia annua.	Others	C15H24O5	free base	N/A	CC1CCC2C(C)C(O)OC3OC4(C)CCC1C23OO4	1.621	4	0	0	1.333	0.855
S2458	Clonidine HCl	N20	N	20	L1300-384-02	FDA,DMF,CFDA,NDC,PMDA,HMA	USP42-NF37;BP2019;KP Ⅹ;EP9.2;JP17;IP2010;Martindale:The Extra Pharmacopoeia	070317,070395,070396,070397,070459,070460,070461,070659,070702,070747,070881,070882,070883,070886,070923,070963,070964,070965,070974,070975,070976,071101,071102,071103,071252,071253,071254,071785,072138,072139,072140,077901,078099,078895,090329,091104,091368,200300,200673,202297,202601,202792,202983,202984,203167,203320,209285,209675,209686,209757,210052,210338,210680,211433	Cardiovascular Disease	266.5	4205-91-8	Adrenergic Receptor,Autophagy	53	198.874	53	198.874	http://selleckchem.com/products/Clonidine-hydrochloride(Catapres).html	Clonidine HCl is a direct-acting α2 adrenergic agonist with an ED50 of 0.02±0.01 mg/kg.	Neuronal Signaling	C9H10Cl3N3	Hydrochloride	N/A	Cl.ClC1=C(NC2=NCCN2)C(=CC=C1)Cl	2.736	1	2	2	1.608	1.031
S2293	DL-Carnitine HCl	O20	O	20	L1300-384-02	DMF	N/A	N/A	Cardiovascular Disease	197.66	461-05-2	Others	40	202.368	40	202.368	http://selleckchem.com/products/DL-Carnitine-hydrochloride.html	DL-Carnitine HCl is a quaternary ammonium compound biosynthesized from the amino acids lysine and methionine.	Others	C7H16ClNO3	Hydrochloride	N/A	[Cl-].C[N+](C)(C)CC(O)CC(O)=O	-4.49	1	1	4	1.132	0.931
S2459	Clozapine	P20	P	20	L1300-384-02	FDA,DMF,CFDA,NDC,PMDA,HMA	USP42-NF37;BP2019;EP9.2;IP2010;Martindale:The Extra Pharmacopoeia	074546,074949,075162,075417,075713,076809,090308,201824,201824,202873,203039,203807,206433,209480	Cardiovascular Disease	326.82	5786-21-0	5-HT Receptor	65	198.886	<1		http://selleckchem.com/products/Clozapine(Clozaril).html	Clozapine is an atypical antipsychotic drug by acting as a 5-HT antagonist, used in the treatment of schizophrenia.	Neuronal Signaling	C18H19ClN4	free base	HF 1854, LX 100-129	CN1CCN(CC1)C2=NC3=C(NC4=C2C=CC=C4)C=CC(=C3)Cl	3.422	1	1	1	2.093	0.959
S1909	Fluvastatin Sodium	A21	A	21	L1300-384-02	FDA,DMF,CFDA,NDC,HMA	USP42-NF37;BP2019;EP9.2;Martindale:The Extra Pharmacopoeia	078407,078872,079011,090595,202458	Cardiovascular Disease	433.45	93957-55-2	HMG-CoA Reductase	87	200.715	1	2.30707	http://selleckchem.com/products/Fluvastatin-Sodium(Lescol).html	Fluvastatin Sodium inhibits HMG-CoA reductase activity with IC50 of 8 nM in a cell-free assay.	Metabolism	C24H25FNNaO4	Sodium	XU-62-320	[Na+].CC(C)[N]1C2=C(C=CC=C2)C(=C1\C=C\C(O)CC(O)CC([O-])=O)C3=CC=C(F)C=C3	2.77	0	2	8	1.505	1.368
S2067	Ozagrel HCl	B21	B	21	L1300-384-02	CFDA,PMDA	JP17;Martindale:The Extra Pharmacopoeia	N/A	Metabolism	264.71	78712-43-3	P450 (e.g. CYP17)	52	196.441	52	196.441	http://selleckchem.com/products/ozagrel-hydrochloride.html	Ozagrel HCl is a selective <n>thromboxane A(2) (TXA(2)) synthetase inhibitor with IC50 of 11 nM for rabbit platelet, used for the improvement of postoperative cerebrovascular contraction and accompanying cerebral ischaemia.	Metabolism	C13H13ClN2O2	HCl	OKY-046 HCl	Cl.OC(=O)/C=C/C1=CC=C(C[N]2C=CN=C2)C=C1	1.986	2	0	4	0.508	0.892
S1910	Tioconazole	C21	C	21	L1300-384-02	FDA,DMF,NDC,HMA	USP42-NF37;BP2019;EP9.2;Martindale:The Extra Pharmacopoeia	075915	Infection	387.71	65899-73-2	Anti-infection	78	201.181	<1		http://selleckchem.com/products/tioconazole.html	Tioconazole is an antifungal medication with an average IC50 of 1.7 μM.	Microbiology	C16H13Cl3N2OS	free base	UK-20349	ClC1=CC=C(C(C[N]2C=CN=C2)OCC3=C(Cl)SC=C3)C(=C1)Cl	4.437	2	0	6	0.997	0.604
S2069	Argatroban	D21	D	21	L1300-384-02	FDA,DMF,CFDA,NDC,PMDA,HMA	USP42-NF37;JP17;Martindale:The Extra Pharmacopoeia	020883,022359,079238,091665,201811,202626,203049,204120,206698,212035	Cardiovascular Disease	508.63	74863-84-6	Thrombin	9	17.6946	<1		http://selleckchem.com/products/argatroban.html	Argatroban is a potent and selective synthetic thrombin inhibitor with Ki ranging from 5 nM to 39 nM, used as an anticoagulant.	Others	C23H36N6O5S	free base	MCI-9038	CC1CCN(C(C1)C(O)=O)C(=O)C(CCCNC(N)=N)N[S](=O)(=O)C2=CC=CC3=C2NCC(C)C3	1.266	4	4	10	1.089	0.954
S1913	Tropicamide	E21	E	21	L1300-384-02	FDA,DMF,CFDA,NDC,PMDA,HMA	USP42-NF37;BP2019;EP9.2;KP Ⅹ;Ph.Int_6th;JP17;IP2010;Martindale:The Extra Pharmacopoeia	040064,040067,087636,087637,088447,089171,089172	Neurological Disease	284.35	1508-75-4	AChR	57	200.457	<1		http://selleckchem.com/products/tropicamide.html	Tropicamide is an anticholinergic and a muscarinic receptor subtype M4-preferring antagonist with IC50 of 8.0 nM.	Neuronal Signaling	C17H20N2O2	free base	N/A	CCN(CC1=CC=NC=C1)C(=O)C(CO)C2=CC=CC=C2	1.432	2	1	6	0.619	0.983
S2071	Prulifloxacin (NM441, AF 3013)	F21	F	21	L1300-384-02	DMF,PMDA,HMA	Martindale:The Extra Pharmacopoeia	N/A	infection	461.46	123447-62-1	Others	11	23.8374	<1		http://www.selleckchem.com/products/prulifloxacin-pruvel.html	Prulifloxacin, the prodrug of ulifloxacin, is a broad-spectrum oral fluoroquinolone antibacterial agent._x000D_	Others	C21H20FN3O6S	Free Base	N/A	CC1SC2=C(C(O)=O)C(=O)C3=CC(=C(C=C3N12)N4CCN(CC4)CC5=C(C)OC(=O)O5)F	0.031	5	0	4	1.236	1.196
S1914	Pregnenolone	G21	G	21	L1300-384-02	DMF,CFDA,NDC	USP42-NF37	N/A	Neurological Disease	316.48	145-13-1	Estrogen/progestogen Receptor	22	69.5147	<1		http://selleckchem.com/products/pregnenolone.html	Pregnenolone is an endogenous steroid hormone, used in the treatment of fatigue, Alzheimer’s disease, trauma and injuries.	Endocrinology & Hormones	C21H32O2	free base	N/A	CC(=O)C1CCC2C3CC=C4CC(O)CCC4(C)C3CCC12C	3.624	1	1	1	0.928	0.894
S2075	Rosiglitazone HCl	H21	H	21	L1300-384-02	FDA,DMF,EMA,CFDA,NDC	USP42-NF37;IP2010;Martindale:The Extra Pharmacopoeia	076748,078023	Cardiovascular Disease	393.89	302543-62-0	PPAR	79	200.564	<1		http://selleckchem.com/products/rosiglitazone-hydrochloride.html	Rosiglitazone HCl is a blood glucose-lowering drugs, stimulating insulin secretion by binding to the PPAR receptors in fat cells.	Metabolism	C18H20ClN3O3S	HCl	BRL-49653 HCl	Cl.CN(CCOC1=CC=C(CC2SC(=O)NC2=O)C=C1)C3=CC=CC=N3	3.65	4	1	7	1.16	1.342
S1915	Sulfamethoxazole	I21	I	21	L1300-384-02	FDA,DMF,CFDA,NDC	USP42-NF37;BP2019;KP Ⅹ;Ph.Int_6th;JP17;Martindale:The Extra Pharmacopoeia;CP2005	085053,085844,086000,086163,087189,087662	Infection	253.28	723-46-6	Anti-infection	51	201.358	<1		http://selleckchem.com/products/Sulfamethoxazole.html	Sulfamethoxazole is a sulfonamide bacteriostatic antibiotic with an IC50 of 2.7 μM.	Microbiology	C10H11N3O3S	free base	N/A	CC1=CC(=NO1)N[S](=O)(=O)C2=CC=C(N)C=C2	0.709	4	2	3	1.688	0.874
S2077	Atorvastatin Calcium	J21	J	21	L1300-384-02	FDA,DMF,CFDA,NDC,PMDA,HMA	USP42-NF37;BP2019;KP Ⅹ;EP9.2;JP17;IP2010;Martindale:The Extra Pharmacopoeia	076477,077575,078773,090548,091226,091624,091650,202357,204846,204991,205300,205519,206536,207687,209288,209912,211933	Cardiovascular Disease	1155.34	134523-03-8	HMG-CoA Reductase	100	86.5546	<1		http://selleckchem.com/products/atorvastatin-calcium-lipitor.html	Atorvastatin Calcium is an inhibitor of HMG-CoA reductase used as a cholesterol-lowering medication that blocks the production of cholesterol.	Metabolism	C66H68CaF2N4O10	Calcium	N/A	[Ca++].CC(C)C1=C(C(=O)NC2=CC=CC=C2)C(=C([N]1CCC(O)CC(O)CC([O-])=O)C3=CC=C(F)C=C3)C4=CC=CC=C4.CC(C)C5=C(C(=O)NC6=CC=CC=C6)C(=C([N]5CCC(O)CC(O)CC([O-])=O)C7=CC=C(F)C=C7)C8=CC=CC=C8	8.163	2	6	24	0.772	0.868
S1916	Sulfisoxazole	K21	K	21	L1300-384-02	FDA,DMF,NDC	USP42-NF37;KP Ⅹ;JP17	080082,080085,080087,080109,080142,080189,080268,080379,084031,084385,085534,085628,087332,087649	Infection	267.3	127-69-5	Anti-infection	53	198.279	<1		http://selleckchem.com/products/Sulfisoxazole.html	Sulfisoxazole is a sulfonamide antibacterial with an oxazole substituent.	Microbiology	C11H13N3O3S	free base	NU-445	CC1=NOC(=C1C)N[S](=O)(=O)C2=CC=C(N)C=C2	0.918	4	2	3	1.047	0.989
S2078	Famotidine	L21	L	21	L1300-384-02	FDA,DMF,CFDA,NDC,PMDA,HMA	USP42-NF37;BP2019;EP9.2;KP Ⅹ;JP17;Martindale:The Extra Pharmacopoeia	075062,075192,075193,075194,075302,075311,075312,075400,075404,075457,075488,075511,075512,075607,075610,075611,075639,075650,075651,075674,075684,075704,075705,075707,075709,075715,075718,075758,075786,075793,075799,075805,075870,075905,075942,076101,077146,077351,077352,077367,078641,078916,090283,090440,090837,091020,201695,201995,206530,206531	Cardiovascular Disease	337.45	76824-35-6	Histamine Receptor	67	198.548	<1		http://selleckchem.com/products/famotidine-pepcid.html	Famotidine is a histamine H2–receptor antagonist with IC50 of 0.6 mM, commonly used to treat heartburn, GERD, ulcers, and other digestive conditions.	Neuronal Signaling	C8H15N7O2S3	free base	MK208	NC(=N)NC1=NC(=CS1)CSCCC(=N)N[S](N)(=O)=O	-1.328	3	4	9	1.398	1.116
S1917	Crystal Violet	M21	M	21	L1300-384-02	N/A	USP42-NF37;BP2019;EP9.2;IP2010	N/A	Infection	407.98	548-62-9	Others	82	200.99	14	34.3154	http://selleckchem.com/products/Crystal-violet.html	Crystal violet is a triarylmethane dye.	Others	C25H30ClN3	quaternary-N chloride salt	N/A	[Cl-].CN(C)C1=CC=C(C=C1)C(C2=CC=C(C=C2)N(C)C)=C3C=CC(C=C3)=[N+](C)C	2.25	0	0	4	0.546	0.644
S2079	Moexipril HCl	N21	N	21	L1300-384-02	FDA,DMF,NDC,HMA	USP42-NF37;Martindale:The Extra Pharmacopoeia	076204,077536,078454,090416	Gastroenterology	535.03	82586-52-5	RAAS	20	37.3811	<1		http://selleckchem.com/products/moexipril-hydrochloride.html	Moexipril HCl is a potent orally active nonsulfhydryl angiotensin converting enzyme (ACE) inhibitor, used for the treatment of hypertension and congestive heart failure.	Endocrinology & Hormones	C27H35ClN2O7	Hydrochloride	RS-10085	Cl.CCOC(=O)C(CCC1=CC=CC=C1)NC(C)C(=O)N2CC3=CC(=C(OC)C=C3CC2C(O)=O)OC	1.005	6	1	12	1.678	1.008
S1920	Haloperidol	O21	O	21	L1300-384-02	FDA,DMF,CFDA,NDC,PMDA,HMA	USP42-NF37;BP2019;EP9.2;KP Ⅹ;Ph.Int_6th;JP17;IP2010;Martindale:The Extra Pharmacopoeia	020074,070278,070318,070710,070713,070714,070720,070721,070722,070723,070724,070725,070726,070744,070800,070801,070802,070864,070981,070982,070983,070984,071015,071071,071072,071073,071074,071075,071076,071082,071128,071129,071130,071131,071132,071133,071156,071157,071172,071173,071177,071187,071206,071207,071208,071209,071210,071211,071212,071216,071217,071218,071219,071220,071221,071233,071234,…	Neurological Disease	375.86	52-86-8	Dopamine Receptor	75	199.542	<1		http://selleckchem.com/products/Haloperidol(Haldol).html	Haloperidol (Haldol) is an antipsychotic and butyrophenone.	Neuronal Signaling	C21H23ClFNO2	free base	N/A	OC1(CCN(CCCC(=O)C2=CC=C(F)C=C2)CC1)C3=CC=C(Cl)C=C3	3.887	1	0	6	0.614	1.063
S2080	Clevidipine Butyrate	P21	P	21	L1300-384-02	DMF,HMA	N/A	N/A	Cardiovascular Disease	456.32	167221-71-8	Calcium Channel	91	199.421	<1		http://selleckchem.com/products/cleviprex-clevidipine.html	Clevidipine Butyrate is a dihydropyridine calcium channel blocker, uses as an agent for the reduction of blood pressure.	Transmembrane Transporters	C21H23Cl2NO6	free base	N/A	CCCC(=O)OCOC(=O)C1=C(C)NC(=C(C1C2=CC=CC(=C2Cl)Cl)C(=O)OC)C	4.145	6	1	10	0.771	0.886
S2295	Emodin	A22	A	22	L1300-384-02	N/A	BP2018;EP9.2	N/A	Others	270.24	518-82-1	Dehydrogenase	54	199.822	<1		http://selleckchem.com/products/Emodin.html	Emodin is a purgative resin, 6-methyl-1,3,8-trihydroxyanthraquinone, from rhubarb, the buckthorn and Japanese Knotweed (Fallopia japonica).	Metabolism	C15H10O5	free base	N/A	CC1=CC2=C(C(=C1)O)C(=O)C3=C(C=C(O)C=C3O)C2=O	2.568	2	3	0	0.536	0.768
S2460	Pramipexole	B22	B	22	L1300-384-02	FDA,DMF,EMA,HMA,CFDA,NDC,PMDA	USP42-NF37;BP2019;EP9.2;Martindale:The Extra Pharmacopoeia	077724,077854,078551,078894,078920,090151,090190,090241,090764,090781,090865,091254,091450,091683,201963,202164,202206,202353,202633,202702,202891,203354,203615,203855,204518,206156,207011,211088	Mirapexin, Sifrol	211.33	104632-26-0	Dopamine Receptor	42	198.741	<1		http://selleckchem.com/products/Pramipexole-Mirapex.html	Pramipexole is a partial/full D2S, D2L, D3, D4 receptor agonist with a Ki of 3.9, 2.2, 0.5 and 5.1 nM for D2S, D2L, D3, D4 receptor, respectively.	Neuronal Signaling	C10H17N3S	Free Base	SND 919	CCCNC1CCC2=C(C1)SC(=N2)N	1.383	1	2	3	1.444	0.872
S2296	Enoxolone	C22	C	22	L1300-384-02	CFDA	BP2019;EP9.2;IP2010;Martindale:The Extra Pharmacopoeia	N/A	Gastroenterology	470.68	471-53-4	Dehydrogenase	94	199.711	<1		http://selleckchem.com/products/Enoxolone(Glycyrrhetin).html	Enoxolone is a pentacyclic triterpenoid derivative of the beta-amyrin type obtained from the hydrolysis of glycyrrhizic acid, which was obtained from the herb liquorice.	Metabolism	C30H46O4	free base	Glycyrrhetin	CC1(C)C(O)CCC2(C)C1CCC3(C)C2C(=O)C=C4C5CC(C)(CCC5(C)CCC34C)C(O)=O	5.656	2	1	1	0.673	1.005
S2461	Domperidone	D22	D	22	L1300-384-02	DMF,CFDA,PMDA,HMA	;BP2019;EP9.2;KP Ⅹ;JP17;IP2010;CP2005;Martindale:The Extra Pharmacopoeia	N/A	Neurological Disease	425.91	57808-66-9	Dopamine Receptor	48	112.7	<1		http://selleckchem.com/products/Domperidone(Motilium).html	Domperidone is an oral dopamine D2 receptor antagonist, used to treat nausea and vomiting.	Neuronal Signaling	C22H24ClN5O2	free base	N/A	ClC1=CC2=C(C=C1)N(C3CCN(CCCN4C(=O)NC5=C4C=CC=C5)CC3)C(=O)N2	2.453	2	2	5	0.69	1.044
S2299	Formononetin	E22	E	22	L1300-384-02	N/A	BP2019	N/A	Others	268.26	485-72-3	Others	54	201.297	<1		http://selleckchem.com/products/Formononetin(Formononetol).html	Formononetin is a phytoestrogen from the root of Astragalus membranaceus and an O-methylated isoflavone.	Others	C16H12O4	free base	Formononetol, Biochanin B	COC1=CC=C(C=C1)C2=COC3=C(C=CC(=C3)O)C2=O	2.608	3	1	2	0.821	1.266
S2466	Estriol	F22	F	22	L1300-384-02	DMF,CFDA,NDC,PMDA,HMA	USP42-NF37;BP2019;EP9.5;KP Ⅹ;JP17;Martindale:The Extra Pharmacopoeia	N/A	Neurological Disease	288.39	50-27-1	Estrogen/progestogen Receptor	57	197.649	<1		http://selleckchem.com/products/Estriol(Oestriol).html	Estriol is an antagonist of the G-protein coupled estrogen receptor in estrogen receptor-negative breast cancer cells.	Endocrinology & Hormones	C18H24O3	free base	NSC-12169	CC12CCC3C(CCC4=CC(=CC=C34)O)C1CC(O)C2O	2.871	0	3	0	0.914	0.858
S2300	Ferulic Acid	G22	G	22	L1300-384-02	N/A	USP42-NF37;BP2019;EP9.1	N/A	Others	194.19	1135-24-6	Others	39	200.834	<1		http://selleckchem.com/products/Fumalic-acid(Ferulic-acid).html	Ferulic Acid is a hydroxycinnamic acid and a type of organic compound found in the Ferula assafoetida L. or Ligusticum chuanxiong.	Others	C10H10O4	free base	Fumalic Acid	COC1=CC(=CC=C1O)\C=C\C(O)=O	1.669	2	1	3	0.859	1.244
S2467	Famciclovir	H22	H	22	L1300-384-02	FDA,DMF,CFDA,NDC,PMDA,HMA	USP42-NF37;Martindale:The Extra Pharmacopoeia;CP2005	077487,078278,090128,091114,091480,201022,201333,202438	Cancer	321.339	104227-87-4	Anti-infection	64	199.167	64	199.167	http://selleckchem.com/products/Famciclovir(Famvir).html	Famciclovir is a guanine analogue antiviral drug used for the treatment of various herpesvirus infections.	Microbiology	C14H19N5O4	free base	BRL-42810	CC(=O)OCC(CC[N]1C=NC2=CN=C(N)N=C12)COC(C)=O	-0.294	7	1	9	1.789	1.138
S2302	Glycyrrhizin (Glycyrrhizic Acid)	I22	I	22	L1300-384-02	CFDA	N/A	N/A	Inflammation	822.93	1405-86-3	Dehydrogenase,MAO,High-mobility Group	100	121.517	<1		http://selleckchem.com/products/Glycyrrhizic-acid.html	Glycyrrhizin (Glycyrrhizic Acid) is a direct HMGB1(high mobility group box 1) inhibitor that inhibits HMGB1-dependent inflammatory molecule expression and oxidative stress modulates P38 and P-JNK but not p-ERK signalling Also inhibits 11 beta-hydroxysteroid dehydrogenase and monoamine oxidase (MAO).	Metabolism	C42H62O16	free base	N/A	CC1(C)C(CCC2(C)C1CCC3(C)C2C(=O)C=C4C5CC(C)(CCC5(C)CCC34C)C(O)=O)OC6OC(C(O)C(O)C6OC7OC(C(O)C(O)C7O)C(O)=O)C(O)=O	2.417	8	5	7	0.632	0.968
S2468	Fenbendazole	J22	J	22	L1300-384-02	DMF	USP42-NF37;BP2019;EP9.2;IP2010;Martindale:The Extra Pharmacopoeia	N/A	Infection	299.35	43210-67-9	Anti-infection	4	13.3623	<1		http://selleckchem.com/products/Fenbendazole(Panacur).html	Fenbendazole is a broad spectrum benzimidazole anthelmintic used against gastrointestinal parasites with an IC50 of about 0.01 μg/mL.	Microbiology	C15H13N3O2S	free base	N/A	COC(=O)NC1=NC2=C([NH]1)C=C(SC3=CC=CC=C3)C=C2	3.769	3	2	4	0.557	0.661
S2304	Gramine	K22	K	22	L1300-384-02	N/A	BP2019;EP9.2	N/A	Others	174.24	87-52-5	Others	35	200.872	<1		http://selleckchem.com/products/Gramine.html	Gramine is a naturally occurring indole alkaloid present in several plant species.	Others	C11H14N2	free base	N/A	CN(C)CC1=C[NH]C2=C1C=CC=C2	2.197	0	1	2	1.053	0.765
S2470	Fluocinolone Acetonide	L22	L	22	L1300-384-02	FDA,DMF,NDC,PMDA,HMA	USP42-NF37;BP2019;EP9.2;KP Ⅹ;IP2010;Martindale:The Extra Pharmacopoeia	040035,040041,040042,040059,086810,086811,087102,087104,087159,088045,088046,088047,088048,088167,088168,088169,088170,088312,088361,088449,088499,088506,088507,088742,088756,088757,089124,089524,089525,089526,090982,091306,091514,201759,201764,202368,202705,202847,202848,202849,203377,203378,206422,207441,208386,209336,209596,209913,210747	Inflammation	452.5	67-73-2	Glucocorticoid Receptor	90	198.895	<1		http://selleckchem.com/products/Fluocinolone-acetonide(Flucort-N).html	Fluocinolone Acetonide is a corticosteroid that binds to the cytosolic glucocorticoid receptor.	Endocrinology & Hormones	C24H30F2O6	free base	Flucort-N	CC1(C)OC2CC3C4CC(F)C5=CC(=O)C=CC5(C)C4(F)C(O)CC3(C)C2(O1)C(=O)CO	0.995	4	2	2	1.735	1.31
S2309	Hesperidin	M22	M	22	L1300-384-02	DMF,CFDA,NDC,HMA	USP42-NF37;BP2019;EP9.2;Martindale:The Extra Pharmacopoeia	N/A	other	610.56	520-26-3	Others	100	163.784	<1		http://selleckchem.com/products/Hesperidin.html	Hesperidin is a flavanone glycoside found abundantly in citrus fruits.	Others	C28H34O15	free base	Cirantin	COC1=CC=C(C=C1O)C2CC(=O)C3=C(O)C=C(OC4OC(COC5OC(C)C(O)C(O)C5O)C(O)C(O)C4O)C=C3O2	-0.431	7	8	7	0.549	0.883
S2471	Gallamine Triethiodide	N22	N	22	L1300-384-02	FDA	USP42-NF37;KP Ⅹ;Ph.Int_6th;IP2010;Martindale:The Extra Pharmacopoeia	007842	Inflammation	891.53	65-29-2	AChR	100	112.167	100	112.167	http://selleckchem.com/products/Gallamine-triethiodide(Flaxedil).html	Gallamine Triethiodide is a cholinergic receptor blocker with an IC50 of 68.0 ± 8.4 μM.	Neuronal Signaling	C30H60I3N3O3	tri-quaternary-N iodide salt	N/A	[I-].[I-].[I-].CC[N+](CC)(CC)CCOC1=C(OCC[N+](CC)(CC)CC)C(=CC=C1)OCC[N+](CC)(CC)CC	-8.065	3	0	21	0.346	0.958
S2310	Honokiol	O22	O	22	L1300-384-02	N/A	BP2019;EP9.2	N/A	Others	266.334	35354-74-6	Akt,MEK	53	198.998	<1		http://selleckchem.com/products/Honokiol.html	Honokiol is the active principle of magnolia extract that inhibits Akt-phosphorylation and promotes ERK1/2 phosphorylation. Phase 3.	PI3K/Akt/mTOR	C18H18O2	free base	N/A	OC1=C(CC=C)C=C(C=C1)C2=CC(=CC=C2O)CC=C	4.88	0	2	5	0.981	1.106
S2473	Hexestrol	P22	P	22	L1300-384-02	DMF	Martindale:The Extra Pharmacopoeia	N/A	Cancer	270.37	84-16-2	Estrogen/progestogen Receptor	42	155.343	<1		http://selleckchem.com/products/Hexestrol(Bibenzyl).html	Hexestrol binds to ERα and ERβ with EC50 of 0.07 nM and 0.175 nM, respectively.	Endocrinology & Hormones	C18H22O2	free base	Bibenzyl	CCC(C(CC)C1=CC=C(O)C=C1)C2=CC=C(O)C=C2	5.192	0	2	5	0.678	0.871
S2475	Imatinib (STI571)	A3	A	03	L1300-384-03	FDA,DMF,EMA,HMA,CFDA,NDC,PMDA	BP2019;EP9.2;IP2010;Martindale:The Extra Pharmacopoeia	078340,079179,204285,204644,205990,206547,207495,207586,207818,208302,208429	Neurological Disease	493.6	152459-95-5	PDGFR	33	66.8558	<1		http://selleckchem.com/products/Imatinib(STI571).html	Imatinib (STI571) is a multi-target inhibitor of tyrosine kinase with inhibition for v-Abl, c-Kit and PDGFR, IC50 values are 0.6 μM, 0.1 μM and 0.1 μM in cell-free or cell-based assays, respectively.	Protein Tyrosine Kinase	C29H31N7O	free base	CGP057148B, ST-1571	CN1CCN(CC1)CC2=CC=C(C=C2)C(=O)NC3=CC=C(C)C(=C3)NC4=NC=CC(=N4)C5=CC=CN=C5	4.22	4	2	7	0.301	0.8
S2596	Clindamycin palmitate HCl	B3	B	03	L1300-384-03	FDA,DMF,CFDA,NDC	USP42-NF37;EP9.3;BP2019;KP Ⅹ;JP17;Ph.Int_6th;IP2010;Martindale:The Extra Pharmacopoeia	090902,201821,202409,203063,203513,206958,207047	Infection	699.85	25507-04-4	Others	140	200.043	140	200.043	http://selleckchem.com/products/clindamycin-palmitate-hcl.html	Clindamycin palmitate HCl is a water soluble hydrochloride salt of the ester of clindamycin and palmitic acid and a lincosamide antibiotic.	Others	C34H64Cl2N2O6S	Hydrochloride	N/A	Cl.CCCCCCCCCCCCCCCC(=O)OC1C(O)C(O)C(OC1SC)C(NC(=O)C2CC(CCC)CN2C)C(C)Cl	8.635	4	3	23	0.723	0.751
S2479	Lincomycin HCl	C3	C	03	L1300-384-03	FDA,DMF,CFDA,NDC,PMDA	USP42-NF37;BP2019;EP9.2;KP Ⅹ;IP2010;Martindale:The Extra Pharmacopoeia	062784	Cancer	443	859-18-7	Anti-infection	89	200.903	89	200.903	http://selleckchem.com/products/Lincomycin-hydrochloride(Lincocin).html	Lincomycin hydrochloride(Lincocin) is the monohydrated salt of lincomycin, a substance produced by the growth of a member of the lincolnensis group of Streptomyces lincolnensis.	Microbiology	C18H35ClN2O6S	Hydrochloride	NSC 70731	Cl.CCCC1CC(N(C)C1)C(=O)NC(C(C)O)C2OC(SC)C(O)C(O)C2O	0.454	2	5	7	0.462	1.032
S2599	L-Thyroxine	D3	D	03	L1300-384-03	N/A	USP42-NF37;IP2010	N/A	Others	776.87	51-48-9	Others	100	128.722	<1		http://selleckchem.com/products/l-thyroxine.html	L-Thyroxine is a synthetic form of thyroxine and a hormone replacement drug.	Others	C15H11I4NO4	free base	NSC 36397	NC(CC1=CC(=C(OC2=CC(=C(O)C(=C2)I)I)C(=C1)I)I)C(O)=O	2.026	2	2	5	0.291	0.803
S2480	Loperamide HCl	E3	E	03	L1300-384-03	FDA,DMF,CFDA,NDC,PMDA,HMA	USP42-NF37;EP9.8;BP2019;KP Ⅹ;Martindale:The Extra Pharmacopoeia	021855,072741,072993,073062,073079,073080,073122,073187,073192,073243,073254,073478,073528,074091,074194,074352,074730,074991,075232,076497,091292,206548	Neurological Disease	513.5	34552-83-5	Opioid Receptor,Autophagy	22	42.8432	<1		http://selleckchem.com/products/Loperamide-hydrochloride.html	Loperamide HCl is a selective μ-opioid receptor agonist opioid with Ki of 3.3 nM, 15-fold and 350-fold selective over the δ subtype and the κ subtype of the opioid receptor, used against diarrhea resulting from gastroenteritis or inflammatory bowel disease.	Neuronal Signaling	C29H34Cl2N2O2	Hydrochloride	ADL 2-1294	Cl.CN(C)C(=O)C(CCN1CCC(O)(CC1)C2=CC=C(Cl)C=C2)(C3=CC=CC=C3)C4=CC=CC=C4	5.017	1	0	7	0.693	1.006
S2601	Gliclazide	F3	F	03	L1300-384-03	DMF,CFDA,PMDA,HMA	BP2019;EP9.2;KP Ⅹ;JP17;Martindale:The Extra Pharmacopoeia	N/A	Neurological Disease	323.41	21187-98-4	Potassium Channel	65	200.983	<1		http://selleckchem.com/products/gliclazide-diamicron.html	Gliclazide is a whole-cell beta-cell ATP-sensitive potassium currents blocker with an IC50 of 184 nM.	Transmembrane Transporters	C15H21N3O3S	free base	N/A	CC1=CC=C(C=C1)[S](=O)(=O)NC(=O)NN2CC3CCCC3C2	1.905	3	2	3	1.319	0.953
S2481	Manidipine	G3	G	03	L1300-384-03	CFDA,PMDA,HMA	JP17;Martindale:The Extra Pharmacopoeia	N/A	Cardiovascular Disease	610.7	89226-50-6	Calcium Channel	122	199.771	<1		http://selleckchem.com/products/Manidipine(Manyper).html	Manidipine is a calcium channel blocker (dihydropyridine type) that is used clinically as an antihypertensive.	Transmembrane Transporters	C35H38N4O6	free base	N/A	COC(=O)C1=C(C)NC(=C(C1C2=CC=CC(=C2)[N+]([O-])=O)C(=O)OCCN3CCN(CC3)C(C4=CC=CC=C4)C5=CC=CC=C5)C	5.058	4	1	12	1.497	0.628
S2602	Acemetacin	H3	H	03	L1300-384-03	DMF,CFDA,PMDA,HMA	BP2019;EP9.2;JP17;Martindale:The Extra Pharmacopoeia	N/A	Inflammation	415.82	53164-05-9	COX	83	199.606	<1		http://selleckchem.com/products/acemetacin-emflex.html	Acemetacin is a non-steroidal anti-inflammatory drug and a glycolic acid ester of indometacin that is a cyclooxygenase inhibitor.	Neuronal Signaling	C21H18ClNO6	free base	K-708	COC1=CC2=C(C=C1)[N](C(=C2CC(=O)OCC(O)=O)C)C(=O)C3=CC=C(Cl)C=C3	3.942	5	0	7	1.071	1.074
S2482	Manidipine 2HCl	I3	I	03	L1300-384-03	CFDA,PMDA,HMA	JP17;Martindale:The Extra Pharmacopoeia	N/A	Transmembrane Transporters	683.62	89226-75-5	Calcium Channel	21	30.7188	<1		http://selleckchem.com/products/Manidipine-dihydrochloride(CV-4093).html	Manidipine 2HCl is a HCl salt form of Manidipine, which is a calcium channel blocker with IC50 of 2.6 nM, used clinically as an antihypertensive. Phase 4.	Transmembrane Transporters	C35H40Cl2N4O6	Dihydrochloride	CV-4093	Cl.Cl.COC(=O)C1=C(C)NC(=C(C1C2=CC=CC(=C2)[N+]([O-])=O)C(=O)OCCN3CCN(CC3)C(C4=CC=CC=C4)C5=CC=CC=C5)C	5.822	4	1	12	0.638	0.705
S2603	Tioxolone	J3	J	03	L1300-384-03	N/A	Martindale:The Extra Pharmacopoeia	N/A	Inflammation	168.17	4991-65-5	Carbonic Anhydrase	34	202.176	<1		http://selleckchem.com/products/tioxolone.html	Tioxolone is a metalloenzyme carbonic anhydrase I inhibitor with a Ki of 91 nM.	Metabolism	C7H4O3S	free base	N/A	OC1=CC=C2SC(=O)OC2=C1	2.303	2	1	0	0.461	1.013
S2484	Milrinone	K3	K	03	L1300-384-03	FDA,DMF,CFDA,NDC,PMDA,HMA	USP42-NF37;Martindale:The Extra Pharmacopoeia	075510,075834,075885,076259,076414,077151,078113	Cardiovascular Disease	211.22	78415-72-2	PDE	42	198.845	<1		http://selleckchem.com/products/Milrinone(Primacor).html	Milrinone is a phosphodiesterase 3 (PDE3) inhibitor, used to increase the heart's contractility.	Metabolism	C12H9N3O	free base	Win 47203	CC1=C(C=C(C#N)C(=O)N1)C2=CC=NC=C2	0.356	2	1	1	0.905	0.946
S2604	Dehydroepiandrosterone (DHEA)	L3	L	03	L1300-384-03	DMF,NDC	N/A	N/A	Immunology	288.43	53-43-0	Androgen Receptor,Estrogen/progestogen Receptor	57	197.622	<1		http://selleckchem.com/products/Dehydroepiandrosterone(DHEA).html	Dehydroepiandrosterone is an important endogenous steroid hormone, which is an androgen receptor antagonist and an estrogen receptor agonist.	Endocrinology & Hormones	C19H28O2	free base	N/A	CC12CCC3C(CC=C4CC(O)CCC34C)C1CCC2=O	3.338	1	1	0	0.709	0.943
S2485	Mitoxantrone 2HCl	M3	M	03	L1300-384-03	FDA,DMF,CFDA,NDC,PMDA,HMA	USP42-NF37;BP2019;EP9.2;Martindale:The Extra Pharmacopoeia	076611,076871,077356,077496,078606,078980,201014	Cardiovascular Disease	517.4	70476-82-3	Topoisomerase	89	172.014	89	172.014	http://selleckchem.com/products/Mitoxantrone-Hydrochloride.html	Mitoxantrone is a type II topoisomerase inhibitor with IC50 of 2.0 μM, 0.42 mM for HepG2 and MCF-7/wt cells, respectively.	DNA Damage	C22H30Cl2N4O6	Dihydrochloride	NSC-301739	Cl.Cl.OCCNCCNC1=CC=C(NCCNCCO)C2=C1C(=O)C3=C(O)C=CC(=C3C2=O)O	0.832	2	8	12	1.014	0.417
S2605	Idebenone	N3	N	03	L1300-384-03	DMF,EMA,CFDA,NDC	Martindale:The Extra Pharmacopoeia	N/A	Inflammation	338.44	58186-27-9	ROS	68	200.922	<1		http://selleckchem.com/products/idebenone.html	Idebenone is a synthetic analog of coenzyme Q10 (CoQ10) and a brain stimulant.	Immunology & Inflammation	C19H30O5	free base	CV-2619	COC1=C(OC)C(=O)C(=C(C)C1=O)CCCCCCCCCCO	3.836	4	1	12	0.976	0.902
S2486	Moroxydine HCl	O3	O	03	L1300-384-03	CFDA	Martindale:The Extra Pharmacopoeia	N/A	Infection	207.66	3160-91-6	Anti-infection	42	202.254	42	202.254	http://selleckchem.com/products/Moroxydine-hydrochloride.html	Moroxydine HCl is a synthetic antiviral compound chemically belonging to the series of the heterocyclic biguanidines.	Microbiology	C6H14ClN5O	Hydrochloride	N/A	Cl.NC(=N)NC(=N)N1CCOCC1	-0.672	1	2	3	1.445	0.805
S2606	Mifepristone	P3	P	03	L1300-384-03	FDA,DMF,CFDA,NDC,HMA	IP2010 ;Martindale:The Extra Pharmacopoeia	091178,211436	Endocrinology	429.59	84371-65-3	Estrogen/progestogen Receptor	85	197.863	<1		http://selleckchem.com/products/Mifepristone(Mifeprex).html	Mifepristone is a remarkably active antagonist of progesterone receptor and glucocorticoid receptor with IC50 of 0.2 nM and 2.6 nM, respectively.	Endocrinology & Hormones	C29H35NO2	free base	RU486, C-1073	CC#CC1(O)CCC2C3CCC4=CC(=O)CCC4=C3C(CC12C)C5=CC=C(C=C5)N(C)C	5.655	1	0	3	1.036	0.8
S3061	Epinephrine HCl	A4	A	04	L1300-384-03	FDA,DMF,CFDA,NDC,HMA	Martindale:The Extra Pharmacopoeia,BP2015,USP38-NF33,IP2010	087907,205029,207568,209359	Neuronal Signaling	219.67	55-31-2	Adrenergic Receptor	44	200.3	44	200.3	http://selleckchem.com/products/epinephrine-hcl-adrenaline.html	Epinephrine HCl is a hormone and a neurotransmitter.	Neuronal Signaling	C9H14ClNO3	HCl	Adrenaline	Cl.CNCC(O)C1=CC=C(O)C(=C1)O	0.754	0	4	3	0.766	0.723
S3621	Pazufloxacin mesylate	B4	B	04	L1300-384-03	CFDA	Martindale:The Extra Pharmacopoeia	N/A	Infection	414.41	163680-77-1	Anti-infection	82	197.872	82	197.872	http://selleckchem.com/products/pazufloxacin-mesylate.html	Pazufloxacin Mesylate, also known as Pazucross and T-3762, is a quinolone antibacterial agent used for the intravenous therapy of several infections.	Microbiology	C17H19FN2O7S	methanesulfonate	T-3762, Pazucross	CC1COC2=C(C(=CC3=C2N1C=C(C(O)=O)C3=O)F)C4(N)CC4.C[S](O)(=O)=O	-1.899	3	1	2	0.331	0.924
S3062	Diclofenac Potassium	C4	C	04	L1300-384-03	FDA,DMF,CFDA,NDC,HMA	Martindale:The Extra Pharmacopoeia,USP42-NF37,EP9.1,BP2017	075152,075219,075229,075463,075470,075582,076561,202964,204648	Inflammation	334.24	15307-81-0	Immunology & Inflammation related	69	206.438	10	29.9186	http://selleckchem.com/products/diclofenac-potassium.html	Diclofenac potassium is a nonsteroidal anti-inflammatory drug taken to reduce inflammation and as an analgesic reducing pain in certain conditions.	Immunology & Inflammation	C14H10Cl2KNO2	Potassium	CGP-45840B	[K+].[O-]C(=O)CC1=CC=CC=C1NC2=C(Cl)C=CC=C2Cl	2.899	0	1	4	0.666	0.877
S3622	Diammonium Glycyrrhizinate	D4	D	04	L1300-384-03	CFDA	N/A	N/A	Inflammation	856.99	79165-06-3	Immunology & Inflammation related	100	116.687	100	116.687	http://selleckchem.com/products/diammonium-glycyrrhizinate.html	Diammonium glycyrrhizinate (DG), a traditional Chinese medicine (TCM), is extracted and purified from liquorices (Radix glycyrrhizae). It is known for its anti-inflammatory effects, resistance to biologic oxidation and membranous protection. DG is able to reduce inflammatory injury via suppression of NF?κB, TNF?α and intercellular adhesion molecule 1.	Immunology & Inflammation	C42H68N2O16	ammonium salt	N/A	N.N.CC1(C)C(CCC2(C)C1CCC3(C)C2C(=O)C=C4C5CC(C)(CCC5(C)CCC34C)C(O)=O)OC6OC(C(O)C(O)C6OC7OC(C(O)C(O)C7O)C(O)=O)C(O)=O	-4.247	8	5	7	0.674	0.83
S3063	Diclofenac Diethylamine	E4	E	04	L1300-384-03	DMF,CFDA,HMA	Martindale:The Extra Pharmacopoeia,BP2017	N/A	Neurological Disease	369.29	78213-16-8	COX	74	200.385	<1		http://selleckchem.com/products/diclofenac-diethylamine.html	Diclofenac diethylamine is a nonsteroidal anti-inflammatory drug taken to reduce inflammation and as an analgesic reducing pain in certain conditions. Diclofenac exerts its action via inhibition of prostaglandin synthesis by inhibiting cyclooxygenase-1 (COX-1) and cyclooxygenase-2 (COX-2) with relative equipotency.	Neuronal Signaling	C18H22Cl2N2O2	Diethylamine	N/A	CCNCC.OC(=O)CC1=CC=CC=C1NC2=C(Cl)C=CC=C2Cl	2.15	1	2	6	1.087	0.828
S3623	Ceftibuten dihydrate	F4	F	04	L1300-384-03	FDA,NDC	Martindale:The Extra Pharmacopoeia,KP Ⅹ,JP17	050685,050686	Microbiology	446.46	118081-34-8	Anti-infection	89	199.346	<1		http://selleckchem.com/products/.html	Ceftibuten dihydrate is a third-generation cephalosporin antibiotic.	Microbiology	C15H18N4O8S2	0	Sch-39720 dihydrate	O.O.NC1=NC(=CS1)C(=C/CC(O)=O)/C(=O)NC2C3SCC=C(N3C2=O)C(O)=O	-0.958	5	2	6	0.32	0.936
S3066	Naloxone HCl	G4	G	04	L1300-384-03	FDA,DMF,EMA,HMA,CFDA,NDC,PMDA	Martindale:The Extra Pharmacopoeia,USP42-NF37,KP Ⅹ,EP9.1,Ph.Int_6th,JP17,BP2017,P2010	070678,070679,070680	Neuronal Signaling	363.84	357-08-4	Opioid Receptor	72	197.889	72	197.889	http://selleckchem.com/products/naloxone-hcl.html	Naloxone HCl is an opioid inverse agonist drug used to counter the effects of opiate overdose.	Neuronal Signaling	C19H22ClNO4	HCl	N/A	Cl.OC1=C2OC3C(=O)CCC4(O)C5CC(=C2C34CCN5CC=C)C=C1	1.835	2	1	2	0.799	0.984
S3625	Tyramine	H4	H	04	L1300-384-03	DMF,NDC	Martindale:The Extra Pharmacopoeia,EP9.2,BP2017	N/A	Neurological Disease	137.18	51-67-2	TAAR	27	196.822	<1		http://selleckchem.com/products/tyramine.html	Tyramine is a naturally occurring trace amine derived from the amino acid tyrosine and acts as a catecholamine releasing agent.	GPCR & G Protein	C8H11NO	free base	4-hydroxyphenethylamine, para-tyramine, mydrial, uteramin	NCCC1=CC=C(O)C=C1	1.015	0	2	2	0.95	0.782
S3067	Chlorhexidine?2HCl	I4	I	04	L1300-384-03	FDA,DMF,CFDA,NDC,PMDA,HMA	Martindale:The Extra Pharmacopoeia,USP42-NF37,EP9.4,KP Ⅹ,Ph.Int_6th,JP17,BP2017,IP2010	019490,020111,021669,072525,074291,074356,074522,075006,075561,077789	Infection	578.37	3697-42-5	Anti-infection	100	172.9	<1		http://selleckchem.com/products/chlorhexidine-hcl.html	Chlorhexidine hydrochloride is an antiseptic effective against a wide variety of gram-negative and gram-positive organisms.	Microbiology	C22H32Cl4N10	HCl	NSC-185	Cl.Cl.ClC1=CC=C(NC(=N)NC(=N)NCCCCCCNC(=N)NC(=N)NC2=CC=C(Cl)C=C2)C=C1	5.137	0	6	17	0.347	0.505
S3635	Medroxyprogesterone	J4	J	04	L1300-384-03	FDA,DMF,CFDA,NDC,PMDA,HMA	Martindale:The Extra Pharmacopoeia,USP42-NF37,KP Ⅹ,EP9.1,Ph.Int_6th,JP17,BP2017,IP2010	040159,040311,076552,076553,077235,077334,078711,088484,210227,210335,210760,210761	Endocrinology	344.49	520-85-4	Estrogen/progestogen Receptor	68	197.393	<1		http://selleckchem.com/products/medroxyprogesterone.html	Medroxyprogesterone (MP) is a synthetic pregnane steroid and a derivative of progesterone. It is a potent progesterone receptor agonist.	Endocrinology & Hormones	C22H32O3	free base	MP	CC1CC2C(CCC3(C)C2CCC3(O)C(C)=O)C4(C)CCC(=O)C=C14	3.376	2	0	1	0.901	1.104
S3070	Piracetam	K4	K	04	L1300-384-03	DMF,CFDA,PMDA,HMA	Martindale:The Extra Pharmacopoeia,CP2005,KP Ⅹ,EP9.2,BP2017	N/A	Neurological Disease	142.16	7491-74-9	GluR	72	506.472	72	506.472	http://selleckchem.com/products/piracetam.html	Piracetam is a cyclic derivative of the neurotransmitter gamma-aminobutyric acid (GABA), used in treatment of a wide range of cognitive disorders.	Neuronal Signaling	C6H10N2O2	free base	UCB 6215	NC(=O)CN1CCCC1=O	-1.312	2	1	2	0.901	1.07
S3636	Cefadroxil hydrate	L4	L	04	L1300-384-03	FDA,DMF,CFDA,NDC,HMA	KP Ⅹ,EP9.2,BP2017	062291,062334,062695,062698,062766,062774,063017,065015,065018,065115,065260,065278,065282,065301,065307,065309,065311,065349,065352,065392,065396,091036,205072	Infection	381.4	66592-87-8	Anti-infection	7	18.3534	1	2.62192	http://selleckchem.com/products/cefadroxil-hydrate.html	Cefadroxil is a broad-spectrum antibiotic of the cephalosporin type, effective in Gram-positive and Gram-negative bacterial infections.	Microbiology	C16H19N3O6S	hydrate	N/A	O.CC1=C(N2C(SC1)C(NC(=O)C(N)C3=CC=C(O)C=C3)C2=O)C(O)=O	-2.704	3	3	4	0.651	0.993
S3071	Vanillin	M4	M	04	L1300-384-03	DMF,CFDA	Martindale:The Extra Pharmacopoeia,USP42-NF37,EP9.1,BP2017,IP2010	N/A	other	152.15	121-33-5	Others	30	197.174	<1		http://selleckchem.com/products/vanillin.html	Vanillin, 4-hydroxy-3-methoxybenzaldehyde, is a food additive.	Others	C8H8O3	free base	FEMA 3107	COC1=CC(=CC=C1O)C=O	1.33	2	1	2	0.452	1.025
S3637	Cefpirome sulfate	N4	N	04	L1300-384-03	CFDA,PMDA	Martindale:The Extra Pharmacopoeia,KP Ⅹ,JP17	N/A	Infection	612.66	98753-19-6	Anti-infection	100	163.223	100	163.223	http://selleckchem.com/products/cefpirome-sulfate.html	Cefpirome is a fourth-generation cephalosporin and is considered highly active against Gram-negative bacteria.	Microbiology	C22H24N6O9S3	sulfate	N/A	CO\N=C(/C(=O)NC1C2SCC(=C(N2C1=O)C([O-])=O)C[N+]3=CC=CC4=C3CCC4)C5=CSC(=N5)N.O[S](O)(=O)=O	-0.65	5	2	7	0.388	0.796
S3074	Chlorthalidone	O4	O	04	L1300-384-03	FDA,DMF,NDC	USP42-NF37,IP2010	086831,087029,087050,087082,087100,087118,087176,087247,087292,087293,087296,087311,087312,087364,087380,087381,087384,087450,087451,087473,087515,087516,087521,087555,087689,087698,087699,087706,087947,088012,088073,088139,088140,088164,088651,088902,088903,089051,089052,089285,089286,089591,089738,089739,206904,207222,207813,210742,211063	Others	338.77	77-36-1	Others	67	197.774	<1		http://selleckchem.com/products/chlorthalidone-chlortalidone.html	Chlortalidone is a diuretic drug widely used in antihypertensive therapy.	Others	C14H11ClN2O4S	free base	Chlortalidone	N[S](=O)(=O)C1=CC(=CC=C1Cl)C2(O)NC(=O)C3=C2C=CC=C3	1.383	3	2	2	0.536	0.743
S3638	Cefamandole nafate	P4	P	04	L1300-384-03	FDA,DMF,CFDA	Martindale:The Extra Pharmacopoeia,USP42-NF37,KP Ⅹ,EP9.1,BP2017,IP2010	050504,062560	Infection	512.49	42540-40-9	Anti-infection	100	195.126	100	195.126	http://selleckchem.com/products/cefamandole-nafate.html	Cefamandole Nafate is the sodium salt form of cefamandole formyl ester. Cefamandole binds to and inactivates penicillin-binding proteins (PBP) located on the inner membrane of the bacterial cell wall, interferes with the cross-linkage of peptidoglycan chains necessary for bacterial cell wall strength and rigidity. This results in the weakening of the bacterial cell wall and causes cell lysis.	Microbiology	C19H17N6NaO6S2	sodium salt	N/A	[Na+].C[N]1N=NN=C1SCC2=C(N3C(SC2)C(NC(=O)C(OC=O)C4=CC=CC=C4)C3=O)C([O-])=O	-1.169	6	1	9	1.026	1.148
S2487	Mycophenolic acid	A5	A	05	L1300-384-03	FDA,DMF,NDC,HMA	USP42-NF37;Martindale:The Extra Pharmacopoeia	091248,091558,202555,202720	Immunology	320.34	24280-93-1	Dehydrogenase	64	199.788	<1		http://selleckchem.com/products/Mycophenolic-acid(Mycophenolate).html	Mycophenolic acid is a potent IMPDH inhibitor and the active metabolite of an immunosuppressive drug, used to prevent rejection in organ transplantation.	Metabolism	C17H20O6	free base	Mycophenolate, RS-61443	COC1=C(C)C2=C(C(=C1C\C=C(/C)CCC(O)=O)O)C(=O)OC2	3.157	4	1	6	0.696	0.906
S2607	Buflomedil HCl	B5	B	05	L1300-384-03	DMF	BP2019;EP9.2;Martindale:The Extra Pharmacopoeia	N/A	Cardiovascular Disease	343.85	35543-24-9	Adrenergic Receptor	31	90.1556	69	200.669	http://selleckchem.com/products/auflomedil-hcl.html	Buflomedil HCl is a vasodilator used to treat claudication or the symptoms of peripheral arterial disease A nonselective alpha adrenergic receptor inhibitor.	Neuronal Signaling	C17H26ClNO4	Hydrochloride	N/A	Cl.COC1=CC(=C(C(=O)CCCN2CCCC2)C(=C1)OC)OC	2.939	4	0	8	0.97	1.12
S2489	Nateglinide	C5	C	05	L1300-384-03	FDA,DMF,EMA,CFDA,NDC,PMDA	USP42-NF37;BP2019;EP9.2;JP17;Martindale:The Extra Pharmacopoeia	077461,077462,077463,077467,205055,205248,205544,206432	Immunology	317.42	105816-04-4	Potassium Channel	63	198.475	<1		http://selleckchem.com/products/Nateglinide(Starlix).html	Nateglinide is an insulin secretagog agent that lowers blood glucose levels by stimulating insulin secretion from the pancreas.	Transmembrane Transporters	C19H27NO3	free base	A-4166	CC(C)C1CCC(CC1)C(=O)NC(CC2=CC=CC=C2)C(O)=O	3.981	2	1	6	0.843	0.799
S2608	Fluocinonide	D5	D	05	L1300-384-03	FDA,DMF,CFDA,NDC,PMDA	USP42-NF37;BP2019;KP Ⅹ;JP17;Martindale:The Extra Pharmacopoeia	017373,019117,071500,071535,071790,072488,072511,072522,072537,072857,072933,072934,073030,073085,073481,074799,074905,074935,075008,090256,091282,200734,200735,206003,207538,207554,207680,208948,209030,209118,209283,209699,210554,211111,211410,211758	Endocrinology	494.52	356-12-7	Glucocorticoid Receptor	99	200.194	<1		http://selleckchem.com/products/Fluocinonide(Vanos).html	Fluocinonide (Vanos) is a potent glucocorticoid steroid used topically as anti-inflammatory agent for the treatment of skin disorders such as eczema.	Endocrinology & Hormones	C26H32F2O7	free base	N/A	CC(=O)OCC(=O)C12OC(C)(C)OC1CC3C4CC(F)C5=CC(=O)C=CC5(C)C4(F)C(O)CC23C	1.374	6	1	4	0.974	1.241
S2491	Nitrendipine	E5	E	05	L1300-384-03	DMF,CFDA,PMDA,HMA	BP2019;EP9.2;KP Ⅹ;JP17;CP2005;Martindale:The Extra Pharmacopoeia	N/A	Neurological Disease	360.37	39562-70-4	Calcium Channel,Autophagy	72	199.795	<1		http://selleckchem.com/products/Nitrendipine.html	Nitrendipine is a dihydropyridine calcium channel blocker with an IC50 of 95 nM.	Transmembrane Transporters	C18H20N2O6	free base	Bayotensin	CCOC(=O)C1=C(C)NC(=C(C1C2=CC(=CC=C2)[N+]([O-])=O)C(=O)OC)C	2.115	4	1	7	0.265	0.431
S2609	Inulin	F5	F	05	L1300-384-03	FDA,DMF,PMDA	USP42-NF37;BP2010;Martindale:The Extra Pharmacopoeia	002282	Others	N/A	9005-80-5	Others	10	10	104		http://selleckchem.com/products/inulin.html	Inulin(Inulin and sodium chloride), a starch found in the tubers and roots of many plants. Since it is hydrolyzable to fructose, it is classified as a fructosan.	Others	C12H22O11R	Free Base	N/A	OCC1OC(OC2(CO)OC(CO)C(O)C2O)C(O)C(O)C1O	-3.577	3	8	5	1.63	1.157
S2492	Novobiocin Sodium	G5	G	05	L1300-384-03	FDA,DMF	USP42-NF37;IP2010;Martindale:The Extra Pharmacopoeia	050339	Cardiovascular Disease	634.61	1476-53-5	Topoisomerase	100	157.577	100	157.577	http://selleckchem.com/products/Novobiocin-sodium(Albamycin).html	Novobiocin Sodium is an aminocoumarin antibiotic that targets bacterial DNA gyrase (TopoIV), used to treat susceptible gram positive bacteria.	DNA Damage	C31H35N2NaO11	Sodium Salt	N/A	[Na+].COC1C(OC(N)=O)C(O)C(OC2=CC=C3C(=C(NC(=O)C4=CC=C([O-])C(=C4)CC=C(C)C)C(=O)OC3=C2C)O)OC1(C)C	2.747	8	4	9	1.259	1.044
S2610	Lonidamine	H5	H	05	L1300-384-03	DMF	Martindale:The Extra Pharmacopoeia	N/A	Cancer	321.16	50264-69-2	Others	64	199.278	<1		http://selleckchem.com/products/lonidamine.html	Lonidamine is an orally administered small molecule hexokinase inactivator.	Others	C15H10Cl2N2O2	free base	AF 1890, Diclondazolic Acid	OC(=O)C1=N[N](CC2=C(Cl)C=C(Cl)C=C2)C3=CC=CC=C13	4.65	2	0	3	0.692	0.758
S2493	Olanzapine	I5	I	05	L1300-384-03	FDA,DMF,EMA,HMA,CFDA,NDC,PMDA	USP42-NF37;BP2019;EP9.2;IP2010;Martindale:The Extra Pharmacopoeia	076000,076133,076255,076534,076866,077243,077301,077993,078109,090459,090798,090881,091038,091265,091415,091434,200221,201588,201741,202050,202285,202287,202295,202862,202937,203044,203333,203456,203708,204319,204320,204866,206238,206711,208146,209399	Neurological Disease	312.44	132539-06-1	5-HT Receptor,Dopamine Receptor	62	198.438	<1		http://selleckchem.com/products/Olanzapine(Zyprexa).html	Olanzapine is a high affinity for 5-HT2 serotonin and D2 dopamine receptor antagonist.	Neuronal Signaling	C17H20N4S	free base	LY170053	CN1CCN(CC1)C2=NC3=C(NC4=C2C=C(C)S4)C=CC=C3	2.69	1	1	1	2.297	0.925
S2613	Clorsulon	J5	J	05	L1300-384-03	DMF	USP42-NF37;Martindale:The Extra Pharmacopoeia	N/A	Cancer	380.66	60200-06-8	Anti-infection	76	199.653	<1		http://selleckchem.com/products/clorsulon.html	Clorsulon is used in the treatment of Fasciola hepatica infections in calves and sheep.	Microbiology	C8H8Cl3N3O4S2	free base	MK-401	NC1=CC(=C(C=C1[S](N)(=O)=O)[S](N)(=O)=O)C(Cl)=C(Cl)Cl	0.155	4	3	3	0.616	0.793
S2494	Olopatadine HCl	K5	K	05	L1300-384-03	FDA,DMF,EMA,HMA,CFDA,NDC,PMDA	USP42-NF37;JP17;Martindale:The Extra Pharmacopoeia	078350,090848,090918,090972,091572,200810,202526,202853,203152,203416,204392,204532,204706,204723,204812,206046,206087,206306,209015,209420,209919,209995	Neurological Disease	373.87	140462-76-6	Histamine Receptor	75	200.604	13	34.7714	http://selleckchem.com/products/Olopatadine-hydrochloride(Opatanol).html	Olopatadine HCl is a histamine blocker and mast cell stabilizer with an IC50 of 559 μM for the release of histamine.	Neuronal Signaling	C21H24ClNO3	Hydrochloride	N/A	Cl.CN(C)CC\C=C/1C2=C(COC3=C1C=C(CC(O)=O)C=C3)C=CC=C2	0.92	2	0	5	0.764	0.97
S2614	Arecoline HBr	L5	L	05	L1300-384-03	DMF	N/A	N/A	Neurological Disease	236.11	300-08-3	AChR	47	199.06	47	199.06	http://selleckchem.com/products/arecoline.html	Arecoline is a muscarinic acetylcholine receptor agonist.	Neuronal Signaling	C8H14BrNO2	HBr	N/A	Br.COC(=O)C1=CCCN(C)C1	1.234	2	0	2	0.86	0.726
S2496	Ozagrel	M5	M	05	L1300-384-03	CFDA,PMDA	JP17;Martindale:The Extra Pharmacopoeia	N/A	Others	228.25	82571-53-7	P450 (e.g. CYP17)	46	201.533	<1		http://selleckchem.com/products/Ozagrel.html	Ozagrel is a selective thromboxane A(2) (TXA(2)) synthetase inhibitor with IC50 of 11 nM for rabbit platelet, used for the improvement of postoperative cerebrovascular contraction and accompanying cerebral ischaemia.	Metabolism	C13H12N2O2	free base	OKY-046	OC(=O)/C=C/C1=CC=C(C[N]2C=CN=C2)C=C1	1.604	2	0	4	0.694	1.158
S2615	Noradrenaline bitartrate monohydrate	N5	N	05	L1300-384-03	CFDA	IP2010	N/A	Neurological Disease	337.28	108341-18-0	Adrenergic Receptor	64	189.753	64	189.753	http://selleckchem.com/products/noradrenaline-bitartrate-monohydrate-levophed.html	Noradrenaline bitartrate monohydrate is a direct alpha-adrenergic receptors stimulator.	GPCR & G Protein	C12H19NO10	bitartrate monohydrate	Levophed	O.NCC(O)C1=CC(=C(O)C=C1)O.OC(C(O)C(O)=O)C(O)=O	-4.409	2	6	5	1.255	0.734
S2497	Pancuronium dibromide	O5	O	05	L1300-384-03	FDA,DMF,NDC	USP42-NF37;BP2019;EP9.2;JP17;Martindale:The Extra Pharmacopoeia	072058,072059,072060,072208,072209,072210,072211,072212,072213,072320,072321,072759,072760	Cardiovascular Disease	732.67	15500-66-0	AChR	100	136.487	100	136.487	http://selleckchem.com/products/Pancuronium-bromide(Pavulon).html	Pancuronium dibromide is a competitive nicotinic acetylcholine receptor antagonist, used as a muscle relaxant.	Neuronal Signaling	C35H60Br2N2O4	di-quaternary-N bromide salt	N/A	[Br-].[Br-].CC(=O)OC1CC2CCC3C(CCC4(C)C3CC(C4OC(C)=O)[N+]5(C)CCCCC5)C2(C)CC1[N+]6(C)CCCCC6	-2.043	4	0	6	0.648	0.956
S2625	Fostamatinib (R788)	P5	P	05	L1300-384-03	FDA,NDC	N/A	209299	Immunology	580.46	901119-35-5	Syk	116	199.842	<1		http://selleckchem.com/products/R7935788-Fostamatinib.html	Fostamatinib (R788), a prodrug of the active metabolite R406, is a Syk inhibitor with IC50 of 41 nM, strongly inhibits Syk but not Lyn, 5-fold less potent to Flt3. Phase 3.	Angiogenesis	C23H26FN6O9P	free base	N/A	COC1=C(OC)C(=CC(=C1)NC2=NC=C(F)C(=N2)NC3=CC=C4OC(C)(C)C(=O)N(CO[P](O)(O)=O)C4=N3)OC	3.458	9	2	10	2.004	0.726
S3075	Dexmedetomidine	A6	A	06	L1300-384-03	FDA,DMF,EMA,HMA,CFDA,NDC,PMDA	Martindale:The Extra Pharmacopoeia,USP42-NF37	091465,201072,202126,202585,202881,203773,203972,204023,204686,204843,205046,205272,205867,206628,206798,207551,208129,208129,208532,209065	Neurological Disease	200.28	113775-47-6	Adrenergic Receptor	40	199.72	<1		http://selleckchem.com/products/dexmedetomidine.html	Dexmedetomidine is a sedative medication used by intensive care units and anesthetists.	Neuronal Signaling	C13H16N2	free base	N/A	CC(C1=CN=C[NH]1)C2=CC=CC(=C2C)C	2.996	1	1	2	0.56	0.696
S3639	Tacrine hydrochloride hydrate	B6	B	06	L1300-384-03	FDA,DMF	Martindale:The Extra Pharmacopoeia,USP39-NF34	020070	Neuronal Signaling	198.26	206658-92-6	AChR	50	252.194	50	252.194	http://selleckchem.com/products/tacrine-hydrochloride-hydrate.html	Tacrine is a centerally active cholinesterase inhibitor that has been used to counter the effects of muscle relaxants, as a respiratory stimulant, and in the treatment of Alzheimer's disease and other central nervous system disorders. It also acts as a histamine N-methyltransferase inhibitor.	Neuronal Signaling	C13H14N2R2	hydrochloride hydrate	Tacrine, Tetrahydroaminacrine, Tetrahydroaminoacridine	NC1=C2C=CC=CC2=NC3=C1CCCC3	4.258	1	1	0	0.353	1.139
S3076	Foscarnet Sodium	C6	C	06	L1300-384-03	FDA,DMF,CFDA,NDC,PMDA	Martindale:The Extra Pharmacopoeia,EP9.2,USP39-NF34,BP2015	077174	Infection	191.95	63585-09-1	Reverse Transcriptase	7	36.4678	3	15.6291	http://selleckchem.com/products/foscarnet-sodium.html	Foscarnet Sodium inhibits viral RNA polymerases, reverse transcriptase, and DNA polymerases through noncompetitive inhibition with dNTPs.	Microbiology	CNa3O5P	Sodium	Phosphonoformate	[Na+].[Na+].[Na+].[O-]C(=O)[P]([O-])([O-])=O	-4.033	0	0	1	0.588	0.893
S3640	Methoxyphenamine Hydrochloride	D6	D	06	L1300-384-03	CFDA	Martindale:The Extra Pharmacopoeia	N/A	Respiratory Disease	215.72	5588-10-3	Adrenergic Receptor	43	199.332	43	199.332	http://selleckchem.com/products/methoxyphenamine-hydrochloride.html	Methoxyphenamine Hydrochloride is a β-adrenergic receptor agonist of the amphetamine class used as a bronchodilator.	Neuronal Signaling	C11H18ClNO	hydrochloride	2-methoxy-N-methylamphetamine Hydrochloride, OMMA Hydrochloride	Cl.CNC(C)CC1=CC=CC=C1OC	2.431	1	1	4	0.633	1.16
S3077	Tazobactam	E6	E	06	L1300-384-03	FDA,DMF,EMA,HMA,CFDA,NDC,PMDA	Martindale:The Extra Pharmacopoeia,USP42-NF37,JP17	065362,065363,065386,065446,065458,065498,065523,090498,203557,203719,203720,204959,206204,206996,207146,207847,207848	Infection	300.29	89786-04-9	Anti-infection	60	199.807	<1		http://selleckchem.com/products/tazobactam.html	Tazobactam is a β-lactamases Inhibitor with antibacterial activity. It also inhibits the class D oxacillinase OXA-2. It is used in combination with piperacillin and other β-lactam antibiotics to broaden their spectrum and enhance their effect.	Microbiology	C10H12N4O5S	free base	Tazobactam acid, Tazobactamum	CC1(C[N]2C=CN=N2)C(N3C(CC3=O)[S]1(=O)=O)C(O)=O	-1.189	6	0	3	0.771	0.836
S3641	Osalmid	F6	F	06	L1300-384-03	CFDA	Martindale:The Extra Pharmacopoeia	N/A	Inflammation	229.23	526-18-1	Others	45	196.309	<1		http://selleckchem.com/products/osalmid.html	Osalmid suppresses ribonucleotide reductase (RR) activity in a concentration-dependent manner, with a 50% RR activity-inhibitory concentration (IC50) of 8.23 μM.	Others	C13H11NO3	free base	N/A	OC1=CC=C(NC(=O)C2=C(O)C=CC=C2)C=C1	2.13	1	3	2	0.388	0.814
S3078	Beclomethasone dipropionate	G6	G	06	L1300-384-03	FDA,DMF,NDC,HMA	USP42-NF37,KP Ⅹ,IP2010	018153,018584,202813,020911,020911,018521,017573,020486	Inflammation	521.04	5534-09-8	Glucocorticoid Receptor	104	199.601	<1		http://selleckchem.com/products/beclomethasone-dipropionate.html	Beclomethasone dipropionate is a potent glucocorticoid steroid used for the treatment of rhinitis and sinusitis.	Endocrinology & Hormones	C28H37ClO7	free base	Beclometasone dipropionate	CCC(=O)OCC(=O)C1(OC(=O)CC)C(C)CC2C3CCC4=CC(=O)C=CC4(C)C3(Cl)C(O)CC12C	4.064	6	1	8	0.767	1.052
S3643	Amitraz	H6	H	06	L1300-384-03	N/A	USP38-NF33;BP2013;IP2010	N/A	Infection	293.41	33089-61-1	Adrenergic Receptor	58	197.676	<1		http://selleckchem.com/products/amitraz.html	Amitraz is a triazapentadiene, an α2 adrenergic agonist and a member of the amidine chemical family. It is a non-systemic acaricide and insecticide.	Neuronal Signaling	C19H23N3	free base	NSC 324552	CN(C=NC1=CC=C(C)C=C1C)C=NC2=CC=C(C)C=C2C	4.825	2	0	4	1.747	0.81
S3079	Atovaquone	I6	I	06	L1300-384-03	FDA,DMF,NDC,PMDA,HMA	Martindale:The Extra Pharmacopoeia,USP42-NF37,EP9.2,BP2017	202960,207833,209105,209685,209750,210510,210692	Neurological Disease	366.84	95233-18-4	Anti-infection	5	13.6299	<1		http://selleckchem.com/products/atovaquone-atavaquone.html	Atovaquone is a medication used to treat or prevent for pneumocystis pneumonia, toxoplasmosis, malaria, and babesia.	Microbiology	C22H19ClO3	free base	Atavaquone	OC1=C(C2CCC(CC2)C3=CC=C(Cl)C=C3)C(=O)C4=C(C=CC=C4)C1=O	5.319	2	1	2	1.144	0.959
S3644	Sulfamonomethoxine	J6	J	06	L1300-384-03	CFDA	Martindale:The Extra Pharmacopoeia,JP17	N/A	Infection	280.3	1220-83-3	Anti-infection	56	199.786	<1		http://selleckchem.com/products/sulfamonomethoxine.html	Sulfamonomethoxine is a long-acting sulfonamide antibacterial agent and blocks the synthesis of folic acid by inhibiting synthetase of dihydropteroate.	Microbiology	C11H12N4O3S	free base	N/A	COC1=NC=NC(=C1)N[S](=O)(=O)C2=CC=C(N)C=C2	0.854	5	2	4	0.749	1.017
S3080	Etravirine (TMC125)	K6	K	06	L1300-384-03	FDA,DMF,EMA,NDC,PMDA	Martindale:The Extra Pharmacopoeia	022187	Neurological Disease	435.28	269055-15-4	Reverse Transcriptase	42	96.4896	<1		http://selleckchem.com/products/etravirine-tmc125.html	Etravirine (TMC125) is a non-nucleoside reverse transcriptase inhibitor (NNRTI) used for the treatment of HIV.	Microbiology	C20H15BrN6O	free base	R-165335	CC1=CC(=CC(=C1OC2=C(Br)C(=NC(=N2)NC3=CC=C(C=C3)C#N)N)C)C#N	5.492	3	2	4	0.318	0.61
S3645	Kitasamycin	L6	L	06	L1300-384-03	CFDA	Martindale:The Extra Pharmacopoeia,CP2005,KP Ⅹ,JP17	N/A	Infection	785.96	1392-21-8	Anti-infection	100	127.233	<1		http://selleckchem.com/products/kitasamycin.html	Kitasamycin is a macrolide antibiotic. It has antimicrobial activity against a wide spectrum of pathogens.	Microbiology	C40H67NO14	free base	leucomycin	COC1C(O)CC(=O)OC(C)C/C=C/C=C/C(O)C(C)CC(CC=O)C1OC2OC(C)C(OC3CC(C)(O)C(OC(=O)CC(C)C)C(C)O3)C(C2O)N(C)C	2.578	10	3	12	0.517	0.697
S3081	Ulipristal	M6	M	06	L1300-384-03	FDA,DMF,EMA,HMA,NDC	N/A	022474	Endocrinology	433.58	159811-51-5	Estrogen/progestogen Receptor	83	191.429	<1		http://selleckchem.com/products/ulipristal.html	Ulipristal is a selective SPRM for emergency contraception after an unprotected intercourse or contraceptive failure.	Endocrinology & Hormones	C28H35NO3	free base	CDB-2914	CN(C)C1=CC=C(C=C1)C2CC3(C)C(CCC3(OC(C)=O)C(C)=O)C4CCC5=CC(=O)CCC5=C24	4.309	2	0	3	1.146	0.969
S3646	Thimerosal	N6	N	06	L1300-384-03	marketed in Japan	USP42-NF37,IP2010	N/A	Infection	404.81	54-64-8	Anti-infection	80	197.624	80	197.624	http://selleckchem.com/products/thimerosal.html	Thimerosal is a well-established antiseptic and antifungal agent and usually used as a preservative in vaccines, immunoglobulin preparations, skin test antigens, antivenins, ophthalmic and nasal products, and tattoo inks.	Microbiology	C9H9HgNaO2S	sodium salt	Thiomersalate, Mercurothiolate	[Na+].CC[Hg]SC1=CC=CC=C1C([O-])=O	1.286	0	0	4	1.059	0.481
S3083	Indacaterol Maleate	O6	O	06	L1300-384-03	FDA,NDC,PMDA	Martindale:The Extra Pharmacopoeia	022383	Respiratory Disease	508.56	753498-25-8	Adrenergic Receptor	102	200.566	<1		http://selleckchem.com/products/indacaterol-maleate.html	Indacaterol is an ultra-long-acting β-adrenoceptor agonist with pKi of 7.36 for β1-adrenoceptor and pKi of 5.48 for β2-adrenoceptor.	Neuronal Signaling	C28H32N2O7	Maleate	QAB149	CCC1=CC2=C(CC(C2)NCC(O)C3=CC=C(O)C4=C3C=CC(=O)N4)C=C1CC.OC(=O)\C=C/C(O)=O	1.264	3	4	8	1.084	0.697
S3647	Mafenide Acetate	P6	P	06	L1300-384-03	FDA,DMF,CFDA,NDC	Martindale:The Extra Pharmacopoeia,USP42-NF37	201511,206716	Infection	246.28	13009-99-9	Carbonic Anhydrase	49	198.961	49	198.961	http://selleckchem.com/products/mafenide-acetate.html	Mafenide Acetate is a sulfonamide that inhibits the enzyme carbonic anhydrase and is used as topical anti-infective, especially in burn therapy.	Metabolism	C9H14N2O4S	acetate	N/A	CC(O)=O.NCC1=CC=C(C=C1)[S](N)(=O)=O	-3.043	3	2	2	1.446	0.926
S2499	Phenoxybenzamine HCl	A7	A	07	L1300-384-03	FDA,DMF,CFDA,NDC	USP42-NF37;BP2019;EP9.2;IP2010;Martindale:The Extra Pharmacopoeia	201050,204522	Endocrinology	340.3	63-92-3	Adrenergic Receptor	68	199.824	17	49.9559	http://selleckchem.com/products/Phenoxybenzamine-hydrochloride.html	Phenoxybenzamine HCl is a non-specific, irreversible alpha antagonist with an IC50 of 550 nM.	GPCR & G Protein	C18H23Cl2NO	HCl	NSC 37448, NCI-c01661	Cl.CC(COC1=CC=CC=C1)N(CCCl)CC2=CC=CC=C2	4.96	1	0	8	1.096	1.259
S2664	Clinofibrate	B7	B	07	L1300-384-03	PMDA	KP Ⅹ ;JP17;Martindale:The Extra Pharmacopoeia	N/A	Metabolic Disease	468.58	30299-08-2	HMG-CoA Reductase	94	200.606	<1		http://selleckchem.com/products/clinofibrate.html	Clinofibrate inhibits hydroxymethylglutaryl coenzyme A reductase (HMGCR) with IC50 of 0.47 mM, is a lipid-lowering agent used for controlling high cholesterol and triacylglyceride levels in the blood.	Metabolism	C28H36O6	free base	N/A	CCC(C)(OC1=CC=C(C=C1)C2(CCCCC2)C3=CC=C(OC(C)(CC)C(O)=O)C=C3)C(O)=O	6.829	4	0	10	0.584	0.812
S2500	Propafenone HCl	C7	C	07	L1300-384-03	FDA,DMF,CFDA,NDC,PMDA,HMA	USP42-NF37;BP2019;EP9.2;KP Ⅹ;JP17;Martindale:The Extra Pharmacopoeia	075203,075938,075998,076193,076550,078540,202445,202688,203803,205268,205956,210339	Cardiovascular Disease	377.9	34183-22-7	Sodium Channel	69	182.588	<1		http://selleckchem.com/products/Propafenone(Rytmonorm).html	Propafenone HCl is a classic anti-arrhythmic medication, which treats illnesses associated with rapid heartbeats such as atrial and ventricular arrhythmias.	Transmembrane Transporters	C21H27NO3	Hydrochloride	N/A	CCCNCC(O)COC1=CC=CC=C1C(=O)CCC2=CC=CC=C2	3.673	2	2	11	0.701	0.81
S2665	Ciprofibrate	D7	D	07	L1300-384-03	HMA	BP2019;EP9.2;CP2005;Martindale:The Extra Pharmacopoeia	N/A	Metabolic Disease	289.15	52214-84-3	PPAR	58	200.588	<1		http://selleckchem.com/products/ciprofibrate.html	Ciprofibrate is a peroxisome proliferator-activated receptor agonist.	DNA Damage	C13H14Cl2O3	free base	Win-35833	CC(C)(OC1=CC=C(C=C1)C2CC2(Cl)Cl)C(O)=O	2.954	2	0	4	0.954	1.27
S2501	Pyrantel Pamoate	E7	E	07	L1300-384-03	DMF,CFDA,NDC,PMDA	USP42-NF37;KP Ⅹ;JP17;Ph.Int_5th;IP2010;CP2005	N/A	Infection	594.692	22204-24-6	Anti-infection	100	168.154	<1		http://selleckchem.com/products/Pyrantel-pamoate(Pyrantel-embonate).html	Pyrantel pamoate, a broad-spectrum anthelmintic drug, is used to treat a number of parasitic worm infections.	Microbiology	C34H30N2O6S	salt	Pyrantel Embonate	CN1CCCN=C1\C=C\C2=CC=CS2.OC(=O)C3=CC4=CC=CC=C4C(=C3O)CC5=C6C=CC=CC6=CC(=C5O)C(O)=O	6.203	3	2	6	0.75	0.915
S2667	Dolutegravir (GSK1349572)	F7	F	07	L1300-384-03	FDA,DMF,EMA,NDC,PMDA	N/A	208355,209602,209658,210963	Infection	419.38	1051375-16-6	Integrase	83	197.911	<1		http://selleckchem.com/products/s-gsk1349572.html	Dolutegravir (GSK1349572) is a two-metal-binding HIV integrase inhibitor with IC50 of 2.7 nM in a cell-free assay, modest activity against raltegravir-resistant signature mutants Y143R, Q148K, N155H, and G140S/Q148H.	Microbiology	C20H19F2N3O5	free base	S/GSK1349572	CC1CCOC2CN3C=C(C(=O)NCC4=C(F)C=C(F)C=C4)C(=O)C(=C3C(=O)N12)O	0.3	4	2	3	0.727	0.751
S2502	Quinine HCl Dihydrate	G7	G	07	L1300-384-03	FDA,DMF,CFDA,NDC,PMDA	USP42-NF37;BP2019;KP Ⅹ;EP9.2;Ph.Int_6th ;JP17;IP2010;Martindale:The Extra Pharmacopoeia	091661,202581,203112,203729,204372	Inflammation	396.91	6119-47-7	Potassium Channel	79	199.038	43	108.337	http://selleckchem.com/products/Quinine-hydrochloride-dihydrate.html	Quinine HCl Dihydrate is a white crystalline K+ channel blocker, used to treat malaria.	Transmembrane Transporters	C20H29ClN2O4	Hydrochloride dihydrate	N/A	O.O.Cl.COC1=CC2=C(C=C1)N=CC=C2C(O)C3CC4CCN3CC4C=C	2.701	2	1	4	1.822	1.272
S2673	Trametinib (GSK1120212)	H7	H	07	L1300-384-03	FDA,DMF,EMA,NDC,PMDA	N/A	204114	Cancer	615.39	871700-17-3	MEK	22	35.7497	<1		http://selleckchem.com/products/gsk1120212-jtp-74057.html	Trametinib (GSK1120212) is a highly specific and potent MEK1/2 inhibitor with IC50 of 0.92 nM/1.8 nM in cell-free assays, no inhibition of the kinase activities of c-Raf, B-Raf, ERK1/2.	MAPK	C26H23FIN5O4	free base	JTP-74057	CN1C(=O)C(=C2N(C(=O)N(C3CC3)C(=O)C2=C1NC4=CC=C(I)C=C4F)C5=CC(=CC=C5)NC(C)=O)C	3.176	4	2	5	0.726	0.726
S2503	Racecadotril	I7	I	07	L1300-384-03	CFDA,HMA	BP2019;EP9.2;Martindale:The Extra Pharmacopoeia	N/A	Infection	385.48	81110-73-8	Opioid Receptor	22	57.0717	<1		http://selleckchem.com/products/Racecadotril(Acetorphan).html	Racecadotril is a peripherally acting enkephalinase inhibitor with an IC50 of 4.5 μM.	Neuronal Signaling	C21H23NO4S	free base	Acetorphan	CC(=O)SCC(CC1=CC=CC=C1)C(=O)NCC(=O)OCC2=CC=CC=C2	3.128	4	1	11	0.817	1.06
S2680	Ibrutinib (PCI-32765)	J7	J	07	L1300-384-03	FDA,DMF,EMA,NDC,PMDA	N/A	205552,210563	Neurological Disease	440.5	936563-96-1	BTK	88	199.773	<1		http://selleckchem.com/products/pci-32765.html	Ibrutinib (PCI-32765) is a potent and highly selective Brutons tyrosine kinase (Btk) inhibitor with IC50 of 0.5 nM in cell-free assays, modestly potent to Bmx, CSK, FGR, BRK, HCK, less potent to EGFR, Yes, ErbB2, JAK3, etc.	Angiogenesis	C25H24N6O2	free base	N/A	NC1=C2C(=NC=N1)[N](N=C2C3=CC=C(OC4=CC=CC=C4)C=C3)C5CCCN(C5)C(=O)C=C	3.985	5	1	5	1.335	0.69
S2504	Ribavirin	K7	K	07	L1300-384-03	FDA,DMF,EMA,HMA,CFDA,NDC,PMDA	USP42-NF37;BP2019;EP9.2;JP17;IP2010;CP2005;Martindale:The Extra Pharmacopoeia	076192,076277,077053,077094,077224,077456,077611,077743,079111,079117,202546,207366	Infection	244.209	36791-04-5	Anti-infection	49	200.648	49	200.648	http://selleckchem.com/products/Ribavirin(Copegus).html	Ribavirin, a synthetic guanosine analogue, possesses a broad spectrum of activity against DNA and RNA viruses.	Microbiology	C8H12N4O5	free base	NSC-163039, ICN-1229 ,RTCA, Tribavirin	NC(=O)C1=N[N](C=N1)C2OC(CO)C(O)C2O	-2.745	4	4	3	0.647	0.876
S2721	Nilvadipine	L7	L	07	L1300-384-03	DMF,PMDA	JP17;Martindale:The Extra Pharmacopoeia	N/A	Cardiovascular Disease	385.37	75530-68-6	Calcium Channel	77	199.808	<1		http://selleckchem.com/products/nilvadipine-arc029.html	Nilvadipine is a potent calcium channel blocker with an IC50 of 0.03 nM.	Transmembrane Transporters	C19H19N3O6	free base	ARC029, FR34235	COC(=O)C1=C(NC(=C(C1C2=CC=CC(=C2)[N+]([O-])=O)C(=O)OC(C)C)C)C#N	2.087	4	1	7	0.493	0.541
S2505	Rosiglitazone maleate	M7	M	07	L1300-384-03	FDA,DMF,CFDA,NDC	USP42-NF37;IP2010;Martindale:The Extra Pharmacopoeia	076747,078658,078674,078695,078825	Metabolism	473.5	155141-29-0	PPAR	94	198.522	<1		http://selleckchem.com/products/Rosiglitazone-maleate.html	Rosiglitazone, a member of the thiazolidinedione class of antihyperglycaemic agents, is a high-affinity selective agonist of the peroxisome proliferator-activated receptor-γ with IC50 of 42 nM.	Metabolism	C22H23N3O7S	Maleate	BRL 49653	CN(CCOC1=CC=C(CC2SC(=O)NC2=O)C=C1)C3=NC=CC=C3.OC(=O)\C=C/C(O)=O	3.307	6	1	9	0.977	0.884
S2727	Dacomitinib (PF299804, PF299)	N7	N	07	L1300-384-03	FDA,NDC	N/A	211288	Cancer	469.94	1110813-31-4	EGFR	19	40.4307	<1		http://selleckchem.com/products/pf299804.html	Dacomitinib (PF299804, PF299) is a potent, irreversible pan-ErbB inhibitor, mostly to EGFR with IC50 of 6 nM in a cell-free assay, effective against NSCLCs with EGFR or ERBB2 mutations (resistant to gefitinib) as well as those harboring the EGFR T790M mutation. Phase 2.	Protein Tyrosine Kinase	C24H25ClFN5O2	free base	N/A	COC1=C(NC(=O)/C=C/CN2CCCCC2)C=C3C(=NC=NC3=C1)NC4=CC(=C(F)C=C4)Cl	5.055	4	2	7	0.681	0.598
S2506	Roxithromycin	O7	O	07	L1300-384-03	CFDA,PMDA,HMA	BP2019;EP9.2;KP Ⅹ;JP17;Martindale:The Extra Pharmacopoeia;CP2005	N/A	Infection	837.067	80214-83-1	Anti-infection	167	199.506	<1		http://selleckchem.com/products/Roxithromycin(Roxl-150).html	Roxithromycin is a semi-synthetic macrolide antibiotic. It is used to treat respiratory tract, urinary and soft tissue infections.	Microbiology	C41H76N2O15	free base	Roxl-150	CCC1OC(=O)C(C)C(OC2CC(C)(OC)C(O)C(C)O2)C(C)C(OC3OC(C)CC(C3O)N(C)C)C(C)(O)CC(C)C(=N/OCOCCOC)/C(C)C(O)C1(C)O	1.619	11	3	13	0.738	1.111
S2741	Niraparib (MK-4827)	P7	P	07	L1300-384-03	FDA,EMA,NDC	N/A	208447	cancer	320.39	1038915-60-4	PARP	64	199.757	<1		http://selleckchem.com/products/mk-4827.html	Niraparib (MK-4827) is a selective inhibitor of PARP1/2 with IC50 of 3.8 nM/2.1 nM, with great activity in cancer cells with mutant BRCA-1 and BRCA-2. It is >330-fold selective against PARP3, V-PARP and Tank1. Phase 3.	DNA Damage	C19H20N4O	Free Base		NC(=O)C1=CC=CC2=C[N](N=C12)C3=CC=C(C=C3)C4CCCNC4	2.618	2	2	3	0.964	0.797
S3100	2-Thiouracil	A8	A	08	L1300-384-03	DMF	N/A	N/A	other	128.15	141-90-2	Others	26	202.887	<1		http://selleckchem.com/products/2-thiouracil.html	2-Thiouracil is a thiolated uracil derivative that is a known antihyperthyroid agent.	Others	C4H4N2OS	free base	N/A	O=C1NC(=S)NC=C1	0.081	1	2	0	1.136	0.972
S3648	Amlexanox	B8	B	08	L1300-384-03	FDA,CFDA,PMDA,HMA	Martindale:The Extra Pharmacopoeia,JP17	021727	Imflammation	298.29	68302-57-8	Immunology & Inflammation related	59	197.794	<1		http://selleckchem.com/products/amlexanox.html	Amlexanox is an anti-inflammatory antiallergic immunomodulator and also an inhibitor of the protein kinases TBK1 and IKK-ε.	Immunology & Inflammation	C16H14N2O4	free base	AA-673, CHX-3673	CC(C)C1=CC2=C(OC3=NC(=C(C=C3C2=O)C(O)=O)N)C=C1	2.969	4	1	2	0.937	0.769
S3104	Moguisteine	C8	C	08	L1300-384-03	marketed in Italy	N/A	N/A	Respiratory Disease	339.41	119637-67-1	Others	68	200.348	<1		http://selleckchem.com/products/moguisteine.html	Moguisteine is a novel peripheral non-narcotic antitussive drug.	Others	C16H21NO5S	free base	N/A	CCOC(=O)CC(=O)N1CCSC1COC2=CC=CC=C2OC	2.212	5	0	8	1.258	0.998
S3654	Tauroursodeoxycholic Acid (TUDCA)	D8	D	08	L1300-384-03	DMF	N/A	N/A	Inflammation	499.7	14605-22-2	Others	99	198.119	30	60.036	http://selleckchem.com/products/tauroursodeoxycholic-acid.html	Tauroursodeoxycholic acid (TUDCA) is the taurine conjugate of ursodeoxycholic acid (UDCA) and acts as a mitochondrial stabilizer and anti-apoptotic agent in several models of neurodegenerative diseases, including AD, Parkinson's diseases (PD), and Huntington's diseases (HD).	Others	C26H45NO6S	free base	N/A	CC(CCC(=O)NCC[S](O)(=O)=O)C1CCC2C3C(O)CC4CC(O)CCC4(C)C3CCC12C	2.997	1	3	7	0.735	0.859
S3105	Nadifloxacin	E8	E	08	L1300-384-03	DMF,CFDA,PMDA,HMA	Martindale:The Extra Pharmacopoeia	N/A	Neurological Disease	360.38	124858-35-1	Anti-infection	20	55.497	<1		http://selleckchem.com/products/nadifloxacin.html	Nadifloxacin is a topical fluoroquinolone antibiotic for the treatment of acne vulgaris.	Microbiology	C19H21FN2O4	free base	OPC-7251	CC1CCC2=C3N1C=C(C(O)=O)C(=O)C3=CC(=C2N4CCC(O)CC4)F	1.865	2	1	2	0.399	0.798
[truncated: 1,835 more rows]

## Sheet: Fig3
													Extracellular
[truncated: 28 more rows]

[truncated: 15 more sheets: Fig4, Fig5, Fig6, Fig7, Fig8, FigS1, FigS2, FigS3, FigS4, FigS6, FigS7, FigS8, FigS9, FigS10, FigS11]
